# Supplementary material for: Association between gut microbiota and pan-dermatological diseases: a bidirectional Mendelian randomization research
Source: Front Cell Infect Microbiol. 2024 Mar 18;14:1327083. doi: 10.3389/fcimb.2024.1327083 (PMC10982508; doi:10.3389/fcimb.2024.1327083)
Supplement: Supplementary file 1 [file Table_1.xlsx]

## Sheet: Description
Supplementary Table 1 (Table S1): The GWAS datasets for dermatological diseases.
Supplementary Table 2 (Table S2): Instrumental variables used in MR analysis of the association between gut microbiota and dermatological diseases.
Supplementary Table 3 (Table S3): MR IVW estimates for the association between gut microbiota and dermatological diseases.
Supplementary Table 4 (Table S4): Full result of MR estimates for the association between gut microbiota and dermatological diseases.
Supplementary Table 5 (Table S5): Directional horizontal pleiotropy assessed by intercept term in MR Egger regression of the association between gut microbiota and dermatological diseases.
Supplementary Table 6 (Table S6): The heterogeneity of gut microbiota instrumental variables.
Supplementary Table 7 (Table S7): MR-PRESSO analysis for the association between gut microbiota and dermatological diseases.
Supplementary Table 8 (Table S8): Leave-one-out analysis for IVW MR of gut microbiota on dermatological diseases.
Supplementary Table 9 (Table S9): MR IVW/Wald ratio estimates for the reverse MR analysis.
Supplementary Table 10 (Table S10): Full result of MR estimates for the reverse MR analysis.
Supplementary Table 11 (Table S11): Directional horizontal pleiotropy assessed by intercept term in MR Egger regression of the reverse MR analysis.
Supplementary Table 12 (Table S12): The heterogeneity of dermatological diseases instrumental variables.
Supplementary Table 13 (Table S13): MR-PRESSO analysis for the reverse MR analysis.

## Sheet: Table S1
Table S1 The GWAS datasets for dermatological diseases
Disease	Consortium	Sample Size	Case	Control	Population	Data Sources
Atopic dermatitis	EAGLE eczema consortium	116863	21399	95464	mostly European	https://data.bris.ac.uk/data/dataset/28uchsdpmub118uex26ylacqm
Vitiligo	GWAS Catalog (GCST004785)	44266	4680	39586	European	http://ftp.ebi.ac.uk/pub/databases/gwas/summary_statistics/GCST004001-GCST005000/GCST004785/
Acne	Finngen	331060	2313	328747	European	https://storage.googleapis.com/finngen-public-data-r8/summary_stats/finngen_R8_L12_ACNE.gz
Acne Rosacea	Finngen	299421	1877	297544	European	https://storage.googleapis.com/finngen-public-data-r7/summary_stats/finngen_R7_L12_ROSACEA.gz
Urticaria	Finngen	340278	9008	331270	European	https://storage.googleapis.com/finngen-public-data-r8/summary_stats/finngen_R8_L12_URTICARIA.gz
Seborrheic dermatitis	Finngen	309188	2279	306909	European	https://storage.googleapis.com/finngen-public-data-r8/summary_stats/finngen_R8_L12_SEBORRHOEIC.gz
Melanoma	UK Biobank	375767	3751	372016	European	https://gwas.mrcieu.ac.uk/datasets/ieu-b-4969/
Malignant non-melanoma skin cancer	UK Biobank	395710	23694	372016	European	https://gwas.mrcieu.ac.uk/datasets/ieu-b-4959/
Psoriasis	Finngen	339050	8075	330975	European	https://storage.googleapis.com/finngen-public-data-r8/summary_stats/finngen_R8_L12_PSORIASIS.gz
Psoriasis vulgaris	Finngen	335993	5018	330975	European	https://storage.googleapis.com/finngen-public-data-r8/summary_stats/finngen_R8_L12_PSORI_VULG.gz
Psoriatic arthritis	Finngen	333887	2912	330975	European	https://storage.googleapis.com/finngen-public-data-r8/summary_stats/finngen_R8_L12_PSORI_ARTHRO.gz
Facial ageing	MRC-IEU	423999	/	/	European	https://gwas.mrcieu.ac.uk/datasets/ukb-b-2148/
Hidradenitis suppurativa	Finngen	329547	800	328747	European	https://storage.googleapis.com/finngen-public-data-r8/summary_stats/finngen_R8_L12_HIDRADENITISSUP.gz
EAGLE Early Genetics and Life Course Epidemiology; MRC-IEU Medical Research Council-Integrative Epidemiology Unit

## Sheet: Table S2
Table S2: Instrumental variables used in MR analysis of the association between gut microbiota and dermatological diseases.
Gut micriobiota (exposure)	outcome	SNP	effect_allele	other_allele	Gut micriobiota			outcome			F Statistics
					beta	se	p-value	beta	se	p-value
genus_Eubacterium fissicatena group	psoriasis	rs10147907	T	G	0.172263	0.039601	8.27246e-06	0.0479126	0.030533	0.116599	18.9222
genus_Eubacterium fissicatena group	psoriasis	rs11818408	G	A	0.10585	0.0237114	8.20015e-06	0.0402854	0.016422	0.0141615	19.9283
genus_Eubacterium fissicatena group	psoriasis	rs11876297	T	C	0.131469	0.0281712	2.66556e-06	0.0106058	0.0181098	0.558118	21.779
genus_Eubacterium fissicatena group	psoriasis	rs151257695	A	G	0.20951	0.0454847	3.09681e-06	-0.00124286	0.0312193	0.968244	21.2167
genus_Eubacterium fissicatena group	psoriasis	rs1768152	T	C	0.139489	0.0316186	8.70054e-06	0.0032673	0.0261554	0.900588	19.4622
genus_Eubacterium fissicatena group	psoriasis	rs2733072	G	A	0.109644	0.0228306	1.49089e-06	0.0210728	0.0160752	0.189895	23.0641
genus_Eubacterium fissicatena group	psoriasis	rs3771393	C	T	0.130842	0.0266671	7.37909e-07	0.0436419	0.0202309	0.0309906	24.0738
genus_Eubacterium fissicatena group	psoriasis	rs6934739	A	G	0.111463	0.0252788	9.75326e-06	0.0317667	0.0169966	0.0616226	19.4425
genus_Eubacterium fissicatena group	psoriasis	rs7104872	G	A	0.138612	0.0291906	2.7315e-06	0.0312863	0.0256236	0.222087	22.5484
genus_Prevotella9	psoriasis	rs111509883	T	C	0.171131	0.0347624	1.24389e-06	-0.0246744	0.0259227	0.341176	24.2346
genus_Prevotella9	psoriasis	rs11685699	C	T	-0.141357	0.0295665	2.02552e-06	0.0564977	0.0301654	0.0610773	22.858
genus_Prevotella9	psoriasis	rs117271932	A	G	0.208089	0.0440393	2.81722e-06	0.0330179	0.0348448	0.343348	22.3263
genus_Prevotella9	psoriasis	rs12648235	T	C	0.0785902	0.0177676	7.39079e-06	-0.011486	0.0190215	0.545946	19.5651
genus_Prevotella9	psoriasis	rs1304512	G	A	0.0761593	0.0165885	5.29082e-06	-0.0118467	0.0180355	0.511274	21.0782
genus_Prevotella9	psoriasis	rs2104588	T	C	0.105558	0.023773	8.12987e-06	-0.0092324	0.0347816	0.790671	19.7159
genus_Prevotella9	psoriasis	rs2495052	A	G	0.0838978	0.0188523	8.97142e-06	-0.00270054	0.0225933	0.904857	19.8049
genus_Prevotella9	psoriasis	rs2683313	A	G	-0.0724576	0.0151603	1.68895e-06	0.00261817	0.0172145	0.879115	22.843
genus_Prevotella9	psoriasis	rs4968431	G	T	0.0640113	0.0144162	8.58441e-06	-0.00730707	0.016672	0.66118	19.7156
genus_Prevotella9	psoriasis	rs7237249	C	T	-0.0823764	0.0182126	8.93303e-06	0.000293056	0.0203726	0.988523	20.4579
genus_Prevotella9	psoriasis	rs72815774	T	C	-0.176186	0.0393068	8.78291e-06	0.0902122	0.0334077	0.00692676	20.0913
genus_Prevotella9	psoriasis	rs746764	T	C	-0.0915772	0.0193245	2.03999e-06	-0.00568158	0.0195337	0.771157	22.4573
genus_Prevotella9	psoriasis	rs7976209	T	C	-0.0870786	0.0197951	7.28343e-06	-0.032944	0.0221091	0.136207	19.3513
genus_Prevotella9	psoriasis	rs9428102	A	G	-0.0778845	0.0176068	4.61734e-06	0.0324526	0.0194184	0.094676	19.5677
genus_Prevotella9	psoriasis	rs9613013	G	A	0.0917591	0.0202697	6.10415e-06	-0.0652151	0.0248587	0.00870482	20.493
phylum_Bacteroidetes	psoriasis	rs17343978	A	C	-0.0556041	0.0120272	7.2247e-06	0.00912276	0.0198233	0.645369	21.3739
phylum_Bacteroidetes	psoriasis	rs2032750	T	C	-0.0510857	0.0106804	1.70835e-06	0.00801031	0.016092	0.618637	22.8782
phylum_Bacteroidetes	psoriasis	rs62531359	T	G	0.0657788	0.0149886	8.42316e-06	0.0151843	0.0209145	0.467826	19.2597
phylum_Bacteroidetes	psoriasis	rs62575403	C	T	0.145424	0.0311079	2.95953e-06	-0.0384709	0.0396478	0.331889	21.854
phylum_Bacteroidetes	psoriasis	rs6586324	T	C	0.0477792	0.0105437	7.36878e-06	-0.00504611	0.0162056	0.755511	20.5349
phylum_Bacteroidetes	psoriasis	rs72706335	T	C	-0.223193	0.0493382	7.13111e-06	0.0104977	0.0516338	0.838893	20.4642
phylum_Bacteroidetes	psoriasis	rs73512608	G	A	-0.123117	0.0236743	2.53891e-07	0.0467733	0.0354924	0.187557	27.0447
phylum_Bacteroidetes	psoriasis	rs73846128	A	G	-0.0664262	0.0133481	4.78296e-07	0.0309953	0.0226476	0.171126	24.7649
phylum_Bacteroidetes	psoriasis	rs73975615	G	A	-0.207163	0.0442629	1.20411e-06	0.227743	0.0884748	0.0100503	21.905
phylum_Bacteroidetes	psoriasis	rs929878	C	T	-0.0540001	0.0121526	6.5112e-06	0.00723344	0.0195962	0.712036	19.7447
genus_Eubacterium fissicatena group	psoriasis vulgaris	rs10147907	T	G	0.172263	0.039601	8.27246e-06	0.0886028	0.0384877	0.021329	18.9222
genus_Eubacterium fissicatena group	psoriasis vulgaris	rs11818408	G	A	0.10585	0.0237114	8.20015e-06	0.0429859	0.0207214	0.0380356	19.9283
genus_Eubacterium fissicatena group	psoriasis vulgaris	rs11876297	T	C	0.131469	0.0281712	2.66556e-06	0.0200471	0.0228558	0.380426	21.779
genus_Eubacterium fissicatena group	psoriasis vulgaris	rs151257695	A	G	0.20951	0.0454847	3.09681e-06	0.0164688	0.0394014	0.675966	21.2167
genus_Eubacterium fissicatena group	psoriasis vulgaris	rs1768152	T	C	0.139489	0.0316186	8.70054e-06	0.00701403	0.0330001	0.831681	19.4622
genus_Eubacterium fissicatena group	psoriasis vulgaris	rs2733072	G	A	0.109644	0.0228306	1.49089e-06	0.0189541	0.0202826	0.350045	23.0641
genus_Eubacterium fissicatena group	psoriasis vulgaris	rs3771393	C	T	0.130842	0.0266671	7.37909e-07	0.0474007	0.025536	0.0634205	24.0738
genus_Eubacterium fissicatena group	psoriasis vulgaris	rs6934739	A	G	0.111463	0.0252788	9.75326e-06	0.0398632	0.0214599	0.063231	19.4425
genus_Eubacterium fissicatena group	psoriasis vulgaris	rs7104872	G	A	0.138612	0.0291906	2.7315e-06	0.0664694	0.0323454	0.0398804	22.5484
genus_Alloprevotella	psoriasis vulgaris	rs2154444	T	G	0.138234	0.0308961	8.36755e-06	-0.00849875	0.0229224	0.710816	20.0182
genus_Alloprevotella	psoriasis vulgaris	rs34619204	G	A	-0.156037	0.0344392	8.8419e-06	-0.00643987	0.0268312	0.810319	20.528
genus_Alloprevotella	psoriasis vulgaris	rs4364940	A	G	0.126418	0.0282207	8.58353e-06	-0.0114303	0.0218605	0.601062	20.0669
genus_Alloprevotella	psoriasis vulgaris	rs4680035	A	G	-0.119599	0.0259446	4.99052e-06	0.0451443	0.0207898	0.0298965	21.2503
genus_Alloprevotella	psoriasis vulgaris	rs58212166	A	G	-0.161506	0.0359102	7.93614e-06	0.0473154	0.0261324	0.0702021	20.2274
genus_Collinsella	psoriasis vulgaris	rs10890671	T	C	-0.0537401	0.0118848	6.52136e-06	0.0227974	0.0203618	0.262877	20.4461
genus_Collinsella	psoriasis vulgaris	rs11597285	G	T	-0.0537947	0.0120548	9.37615e-06	0.00523542	0.0206582	0.799936	19.9138
genus_Collinsella	psoriasis vulgaris	rs1496626	T	C	-0.0722307	0.01616	6.78175e-06	0.0246574	0.0297242	0.406799	19.9783
genus_Collinsella	psoriasis vulgaris	rs149807560	C	A	-0.104264	0.0235841	7.0987e-06	-0.0175499	0.0399392	0.66036	19.5448
genus_Collinsella	psoriasis vulgaris	rs2103510	G	A	0.0786551	0.0168217	2.42474e-06	-0.0767309	0.0314614	0.0147326	21.8633
genus_Collinsella	psoriasis vulgaris	rs62448871	C	A	-0.0540309	0.0120324	6.78253e-06	0.0284986	0.0204605	0.163661	20.1641
genus_Collinsella	psoriasis vulgaris	rs73052258	G	A	0.0930178	0.0202658	1.7158e-06	-0.0177431	0.0380801	0.641257	21.067
genus_Collinsella	psoriasis vulgaris	rs75672793	A	G	-0.108908	0.0240522	6.13549e-06	0.0205124	0.0481609	0.67017	20.5027
genus_Collinsella	psoriasis vulgaris	rs9541268	C	A	0.09597	0.0197312	8.79419e-07	-0.0217163	0.0350963	0.536073	23.6572
genus_Gordonibacter	psoriasis vulgaris	rs13412653	A	C	0.107597	0.0239228	8.61141e-06	-0.0283461	0.020885	0.174702	20.2293
genus_Gordonibacter	psoriasis vulgaris	rs16955299	G	A	-0.196423	0.0433538	6.37019e-06	0.0505096	0.0339202	0.136468	20.5272
genus_Gordonibacter	psoriasis vulgaris	rs322296	G	A	0.17869	0.037722	4.02422e-06	-0.0256867	0.0385648	0.505369	22.4393
genus_Gordonibacter	psoriasis vulgaris	rs35042269	C	A	-0.180293	0.0403296	8.10852e-06	0.0406475	0.0319838	0.203771	19.9852
genus_Gordonibacter	psoriasis vulgaris	rs3765837	T	G	-0.190729	0.0433608	7.16906e-06	0.030658	0.0392237	0.434439	19.348
genus_Gordonibacter	psoriasis vulgaris	rs4596722	A	G	0.102908	0.0231571	9.0568e-06	0.0156228	0.0202119	0.439553	19.7484
genus_Gordonibacter	psoriasis vulgaris	rs71545975	A	G	-0.153972	0.0338918	7.03944e-06	-0.0354623	0.0268225	0.186131	20.6393
genus_Gordonibacter	psoriasis vulgaris	rs72714787	C	A	0.181405	0.0377102	1.42889e-06	-0.0161563	0.0299174	0.589176	23.1409
genus_Gordonibacter	psoriasis vulgaris	rs72939513	A	G	-0.21399	0.0490592	7.98199e-06	0.0592827	0.0460348	0.197823	19.0259
genus_Gordonibacter	psoriasis vulgaris	rs7294633	C	T	0.12867	0.0249946	3.43763e-07	-0.0453284	0.0227375	0.0462009	26.5009
genus_Gordonibacter	psoriasis vulgaris	rs768830	G	A	0.149852	0.0333315	7.75583e-06	0.00452413	0.027845	0.870932	20.2124
genus_Lachnospira	psoriasis vulgaris	rs13157098	A	G	-0.0768058	0.0155312	5.99315e-07	0.116811	0.0266646	1.18258e-05	24.4556
genus_Lachnospira	psoriasis vulgaris	rs159484	G	A	0.0794668	0.0176999	6.67622e-06	-0.00747991	0.0388271	0.847236	20.1573
genus_Lachnospira	psoriasis vulgaris	rs2520509	A	G	0.0519063	0.011578	7.41854e-06	-0.0197247	0.0222232	0.374771	20.099
genus_Lachnospira	psoriasis vulgaris	rs4686798	T	C	0.0531826	0.0113747	2.73936e-06	-0.00783353	0.0210348	0.709589	21.8603
genus_Lachnospira	psoriasis vulgaris	rs4923324	G	A	-0.0617321	0.0133387	2.43593e-06	0.0293607	0.0275068	0.285792	21.4189
genus_Lachnospira	psoriasis vulgaris	rs56791201	T	C	0.051823	0.0110697	2.92823e-06	-0.0127786	0.0210089	0.543023	21.9167
genus_Odoribacter	psoriasis vulgaris	rs10093869	A	G	-0.0577795	0.0125389	3.67441e-06	0.000509069	0.0205034	0.980192	21.2337
genus_Odoribacter	psoriasis vulgaris	rs10423795	C	T	0.0550695	0.0121164	6.57936e-06	-0.00887207	0.0208303	0.670165	20.6573
genus_Odoribacter	psoriasis vulgaris	rs28417404	A	G	-0.0726896	0.0161372	3.68032e-06	-0.00197964	0.0341798	0.953814	20.2903
genus_Odoribacter	psoriasis vulgaris	rs4793970	A	G	-0.0576329	0.0129154	6.02696e-06	0.0470421	0.0210799	0.0256407	19.9125
genus_Odoribacter	psoriasis vulgaris	rs6856150	G	A	0.0881922	0.0194146	6.0595e-06	-0.027125	0.0307862	0.378276	20.6349
genus_Odoribacter	psoriasis vulgaris	rs74553962	T	G	0.121449	0.0264106	9.48684e-06	-0.0391498	0.0384822	0.308988	21.1461
genus_Odoribacter	psoriasis vulgaris	rs77779484	G	A	-0.133489	0.0268526	6.56256e-07	0.0519289	0.0423417	0.220039	24.7127
genus_Terrisporobacter	psoriasis vulgaris	rs1883097	C	T	0.226399	0.0454642	4.15789e-07	-0.0308153	0.052785	0.559362	24.7976
genus_Terrisporobacter	psoriasis vulgaris	rs2569953	A	C	-0.0775591	0.0174641	8.95009e-06	0.0155152	0.0204642	0.448353	19.723
genus_Terrisporobacter	psoriasis vulgaris	rs2872237	C	A	-0.0814505	0.0175943	3.97135e-06	-0.00560746	0.0206491	0.785961	21.431
genus_Terrisporobacter	psoriasis vulgaris	rs58405430	G	T	0.134617	0.0301177	7.9371e-06	-0.0830889	0.0425286	0.0507341	19.9782
genus_Terrisporobacter	psoriasis vulgaris	rs7184125	T	C	0.091256	0.0205493	8.48103e-06	-0.0378477	0.0225984	0.0939745	19.7209
class_Bacteroidia	Psoriatic arthritis	rs11146701	A	G	0.0473596	0.010541	7.08228e-06	-0.000997816	0.0278386	0.971408	20.1861
class_Bacteroidia	Psoriatic arthritis	rs17343978	A	C	-0.0552057	0.0120278	8.35928e-06	0.0825143	0.0320442	0.0100235	21.0668
class_Bacteroidia	Psoriatic arthritis	rs2032750	T	C	-0.0508393	0.0106807	1.91509e-06	-0.00115648	0.0265539	0.965262	22.6567
class_Bacteroidia	Psoriatic arthritis	rs4916508	G	A	-0.0466729	0.0105312	8.47116e-06	0.0677374	0.0267169	0.0112326	19.6413
class_Bacteroidia	Psoriatic arthritis	rs55773148	G	A	-0.121514	0.0236759	3.89585e-07	0.046683	0.0585676	0.425404	26.3413
class_Bacteroidia	Psoriatic arthritis	rs62531359	T	G	0.0655728	0.0149891	9.08665e-06	-0.000199808	0.0345948	0.995392	19.1381
class_Bacteroidia	Psoriatic arthritis	rs62575403	C	T	0.140055	0.0311128	7.06129e-06	-0.0304552	0.0654101	0.641499	20.2636
class_Bacteroidia	Psoriatic arthritis	rs72706335	T	C	-0.22241	0.0493458	7.65519e-06	-0.0832559	0.0852607	0.328824	20.3145
class_Bacteroidia	Psoriatic arthritis	rs73975615	G	A	-0.207018	0.0442633	1.21616e-06	0.367734	0.139352	0.00831783	21.874
class_Bacteroidia	Psoriatic arthritis	rs7631304	G	A	-0.0645771	0.0132957	8.36781e-07	0.0639809	0.0374271	0.0873615	23.5902
class_Bacteroidia	Psoriatic arthritis	rs79585701	A	C	0.0646823	0.0149628	9.98589e-06	-0.0190525	0.0378566	0.614768	18.6872
class_Bacteroidia	Psoriatic arthritis	rs929878	C	T	-0.0548532	0.012153	4.73377e-06	0.0300623	0.032364	0.352951	20.3723
family_Pasteurellaceae	Psoriatic arthritis	rs10965428	C	A	-0.119902	0.0258219	4.29151e-06	0.00405862	0.0575881	0.943814	21.5614
family_Pasteurellaceae	Psoriatic arthritis	rs111582866	G	A	-0.113957	0.0256403	7.06627e-06	-0.0290978	0.0469983	0.535834	19.7532
family_Pasteurellaceae	Psoriatic arthritis	rs12050685	A	G	-0.0670948	0.015239	9.18513e-06	-0.00436077	0.0293217	0.881773	19.385
family_Pasteurellaceae	Psoriatic arthritis	rs16970009	A	G	0.187381	0.0429572	7.31531e-06	0.0840337	0.0943597	0.373161	19.0275
family_Pasteurellaceae	Psoriatic arthritis	rs4822728	T	C	0.0685479	0.0149032	4.71847e-06	0.0208603	0.0264057	0.429532	21.1557
family_Pasteurellaceae	Psoriatic arthritis	rs6972479	A	G	-0.0781862	0.0175366	7.74817e-06	-0.005773	0.0327701	0.860163	19.8779
family_Pasteurellaceae	Psoriatic arthritis	rs72756943	G	A	0.13988	0.0303029	3.35218e-06	-0.0542841	0.0530917	0.306564	21.308
family_Pasteurellaceae	Psoriatic arthritis	rs73139353	A	C	-0.222573	0.0484634	8.71314e-06	-0.0074539	0.0466702	0.873106	21.0919
family_Pasteurellaceae	Psoriatic arthritis	rs76022354	C	T	0.24289	0.0500406	1.82858e-06	0.0552262	0.0608844	0.364372	23.5599
family_Pasteurellaceae	Psoriatic arthritis	rs78909003	T	C	-0.241159	0.0498372	2.04893e-06	0.019963	0.0584075	0.732511	23.4154
family_Pasteurellaceae	Psoriatic arthritis	rs9382510	C	T	-0.0881865	0.0169965	2.476e-07	-0.0696034	0.0302626	0.0214491	26.9207
family_Pasteurellaceae	Psoriatic arthritis	rs9895850	T	C	-0.176406	0.041017	9.08251e-06	-0.147897	0.0645448	0.0219412	18.497
family_Pasteurellaceae	Psoriatic arthritis	rs9938097	T	C	-0.0710386	0.0158024	8.22604e-06	-0.0428002	0.0271345	0.114719	20.2088
genus_Eubacterium fissicatena group	Psoriatic arthritis	rs10147907	T	G	0.172263	0.039601	8.27246e-06	-0.00942782	0.0503809	0.851558	18.9222
genus_Eubacterium fissicatena group	Psoriatic arthritis	rs11818408	G	A	0.10585	0.0237114	8.20015e-06	0.032824	0.0270883	0.225611	19.9283
genus_Eubacterium fissicatena group	Psoriatic arthritis	rs11876297	T	C	0.131469	0.0281712	2.66556e-06	0.00652472	0.0298849	0.827173	21.779
genus_Eubacterium fissicatena group	Psoriatic arthritis	rs151257695	A	G	0.20951	0.0454847	3.09681e-06	-0.0262774	0.0514691	0.609669	21.2167
genus_Eubacterium fissicatena group	Psoriatic arthritis	rs1768152	T	C	0.139489	0.0316186	8.70054e-06	0.00645263	0.04319	0.881237	19.4622
genus_Eubacterium fissicatena group	Psoriatic arthritis	rs2733072	G	A	0.109644	0.0228306	1.49089e-06	0.0277025	0.0265044	0.295929	23.0641
genus_Eubacterium fissicatena group	Psoriatic arthritis	rs3771393	C	T	0.130842	0.0266671	7.37909e-07	0.0709672	0.0333791	0.0334958	24.0738
genus_Eubacterium fissicatena group	Psoriatic arthritis	rs6934739	A	G	0.111463	0.0252788	9.75326e-06	0.0249154	0.0280762	0.374852	19.4425
genus_Eubacterium fissicatena group	Psoriatic arthritis	rs7104872	G	A	0.138612	0.0291906	2.7315e-06	0.0718021	0.0422265	0.0890553	22.5484
genus_Blautia	Psoriatic arthritis	rs11149971	C	T	0.117605	0.02339	1.03934e-06	0.115395	0.0580007	0.0466423	25.2808
genus_Blautia	Psoriatic arthritis	rs115043014	G	A	-0.206605	0.043992	5.186e-06	-0.148816	0.102793	0.147692	22.0565
genus_Blautia	Psoriatic arthritis	rs117001700	T	C	0.196414	0.0441122	8.83912e-06	-0.0245437	0.111257	0.825401	19.8257
genus_Blautia	Psoriatic arthritis	rs12453000	C	T	0.0625335	0.0129987	1.26117e-06	0.0400019	0.03842	0.297795	23.1432
genus_Blautia	Psoriatic arthritis	rs16892041	T	C	-0.0622605	0.0141804	8.82028e-06	-0.0297265	0.032261	0.356821	19.2774
genus_Blautia	Psoriatic arthritis	rs2788271	T	G	-0.0575596	0.0133492	7.16388e-06	-0.0364622	0.0350543	0.298263	18.5921
genus_Blautia	Psoriatic arthritis	rs3005511	A	G	0.0501085	0.0110768	6.18905e-06	0.031034	0.0287378	0.280186	20.4643
genus_Blautia	Psoriatic arthritis	rs4926264	T	C	0.0826207	0.0178239	5.10293e-06	0.0272077	0.04294	0.526327	21.4868
genus_Blautia	Psoriatic arthritis	rs67794373	C	T	0.0601709	0.0123443	1.00003e-06	0.0452592	0.0316289	0.152446	23.7597
genus_Blautia	Psoriatic arthritis	rs682885	A	G	-0.0493376	0.0107359	4.4908e-06	-0.0223659	0.0282234	0.428092	21.1194
genus_Blautia	Psoriatic arthritis	rs72973581	A	G	0.125169	0.0265408	1.73934e-06	-0.0283093	0.0567977	0.618186	22.2416
genus_Blautia	Psoriatic arthritis	rs7860714	A	G	-0.0502178	0.0109853	4.09147e-06	0.0284541	0.0276007	0.302578	20.8975
genus_Butyricicoccus	Psoriatic arthritis	rs10084203	A	G	0.0549699	0.0123563	8.58646e-06	-0.0241436	0.0392022	0.537979	19.7913
genus_Butyricicoccus	Psoriatic arthritis	rs12034718	A	G	0.0701199	0.0158213	9.57686e-06	-0.0466335	0.031702	0.141292	19.6424
genus_Butyricicoccus	Psoriatic arthritis	rs12585793	T	C	-0.262206	0.0564729	5.79191e-06	-0.0321681	0.0794843	0.685692	21.5579
genus_Butyricicoccus	Psoriatic arthritis	rs2017189	G	T	-0.0506956	0.011024	3.87256e-06	0.0530333	0.0264364	0.0448487	21.1476
genus_Butyricicoccus	Psoriatic arthritis	rs4962426	G	T	0.0614216	0.0135979	7.3849e-06	-0.0879586	0.0337681	0.00919327	20.4032
genus_Butyricicoccus	Psoriatic arthritis	rs56221232	T	C	0.0828027	0.0167401	7.6194e-07	-0.0218707	0.0438178	0.617689	24.4667
genus_Butyricicoccus	Psoriatic arthritis	rs62478070	T	G	0.224039	0.0494959	5.9377e-06	-0.0576335	0.0841116	0.493216	20.4885
genus_Butyricicoccus	Psoriatic arthritis	rs7322368	T	C	0.0815733	0.0183167	5.5178e-06	-0.0435275	0.0460643	0.344695	19.8337
genus_Methanobrevibacter	Psoriatic arthritis	rs10202904	T	G	-0.112811	0.0239106	3.08549e-06	-0.0272995	0.026928	0.310681	22.2598
genus_Methanobrevibacter	Psoriatic arthritis	rs1334944	T	C	0.115197	0.0255492	7.6138e-06	0.00284331	0.0294647	0.923124	20.3293
genus_Methanobrevibacter	Psoriatic arthritis	rs4802933	A	G	-0.135628	0.0308139	9.73818e-06	-0.0435959	0.0314061	0.165096	19.3735
genus_Methanobrevibacter	Psoriatic arthritis	rs6776814	T	C	-0.188956	0.0419905	8.04905e-06	-0.0955966	0.0938283	0.308276	20.2498
genus_Methanobrevibacter	Psoriatic arthritis	rs76029318	T	C	0.222849	0.0454319	1.07552e-06	0.020208	0.054558	0.711089	24.0602
genus_Methanobrevibacter	Psoriatic arthritis	rs894996	C	A	0.214213	0.0456045	3.81567e-06	0.0854418	0.051511	0.097174	22.0635
genus_Ruminococcaceae UCG002	Psoriatic arthritis	rs10916131	C	T	-0.069333	0.0146753	2.87497e-06	-0.0509444	0.0358343	0.155123	22.3205
genus_Ruminococcaceae UCG002	Psoriatic arthritis	rs10927423	C	A	-0.0713617	0.0147712	8.49518e-07	-0.0191371	0.0346485	0.580727	23.3398
genus_Ruminococcaceae UCG002	Psoriatic arthritis	rs10964441	G	A	-0.14906	0.034486	7.45116e-06	0.0805642	0.0436966	0.0652244	18.6826
genus_Ruminococcaceae UCG002	Psoriatic arthritis	rs113147300	A	G	-0.075842	0.0164562	7.6914e-06	0.0086199	0.0385306	0.822979	21.2403
genus_Ruminococcaceae UCG002	Psoriatic arthritis	rs11607472	A	G	-0.0780229	0.0176325	7.18671e-06	-0.0127386	0.0527954	0.809336	19.5802
genus_Ruminococcaceae UCG002	Psoriatic arthritis	rs116974815	C	A	-0.189731	0.0396566	2.02518e-06	-0.0173614	0.0518794	0.737889	22.8899
genus_Ruminococcaceae UCG002	Psoriatic arthritis	rs11750293	G	T	-0.0578304	0.0120512	1.76136e-06	0.00508609	0.0274966	0.853251	23.0276
genus_Ruminococcaceae UCG002	Psoriatic arthritis	rs12463378	A	G	-0.0522061	0.0112086	2.95523e-06	0.0290117	0.0287667	0.313207	21.6938
genus_Ruminococcaceae UCG002	Psoriatic arthritis	rs15256	C	T	0.0732376	0.016834	9.45659e-06	-0.0309338	0.0410625	0.451249	18.9275
genus_Ruminococcaceae UCG002	Psoriatic arthritis	rs55793120	T	C	0.137396	0.027414	4.80674e-07	-0.0224302	0.0558425	0.687928	25.1191
genus_Ruminococcaceae UCG002	Psoriatic arthritis	rs57079348	T	G	-0.076573	0.0172819	7.21822e-06	0.0505569	0.0569022	0.374279	19.632
genus_Ruminococcaceae UCG002	Psoriatic arthritis	rs6542556	A	G	0.050974	0.011406	7.86123e-06	0.00873478	0.0272442	0.748506	19.9724
genus_Ruminococcaceae UCG002	Psoriatic arthritis	rs6793778	C	T	-0.0558706	0.0125258	9.81289e-06	0.0778416	0.0297041	0.00877849	19.8955
genus_Ruminococcaceae UCG002	Psoriatic arthritis	rs7120052	A	C	0.0624796	0.0135523	1.96895e-06	-0.00736643	0.0337603	0.827275	21.2544
genus_Ruminococcaceae UCG002	Psoriatic arthritis	rs7155595	C	A	0.0569929	0.0116986	1.14931e-06	0.00695778	0.0288106	0.809167	23.734
genus_Ruminococcaceae UCG002	Psoriatic arthritis	rs7249614	A	G	-0.0492778	0.0110807	9.07376e-06	-0.0069626	0.0272749	0.798511	19.7775
genus_Ruminococcaceae UCG002	Psoriatic arthritis	rs76847269	A	G	0.163508	0.0356151	5.1719e-06	-0.139591	0.0843146	0.0978025	21.0771
genus_Ruminococcaceae UCG002	Psoriatic arthritis	rs77564310	A	C	-0.0713093	0.0140855	3.28614e-07	0.0118015	0.0326459	0.717725	25.6298
genus_Ruminococcaceae UCG002	Psoriatic arthritis	rs79016051	C	T	-0.0887747	0.0189424	2.33742e-06	0.05143	0.0391263	0.18869	21.9638
genus_Ruminococcaceae UCG002	Psoriatic arthritis	rs882348	A	G	-0.0799946	0.0178618	5.44852e-06	0.0473241	0.0411371	0.249978	20.0572
order_Bacteroidales	Psoriatic arthritis	rs11146701	A	G	0.0473596	0.010541	7.08228e-06	-0.000997816	0.0278386	0.971408	20.1861
order_Bacteroidales	Psoriatic arthritis	rs17343978	A	C	-0.0552057	0.0120278	8.35928e-06	0.0825143	0.0320442	0.0100235	21.0668
order_Bacteroidales	Psoriatic arthritis	rs2032750	T	C	-0.0508393	0.0106807	1.91509e-06	-0.00115648	0.0265539	0.965262	22.6567
order_Bacteroidales	Psoriatic arthritis	rs4916508	G	A	-0.0466729	0.0105312	8.47116e-06	0.0677374	0.0267169	0.0112326	19.6413
order_Bacteroidales	Psoriatic arthritis	rs55773148	G	A	-0.121514	0.0236759	3.89585e-07	0.046683	0.0585676	0.425404	26.3413
order_Bacteroidales	Psoriatic arthritis	rs62531359	T	G	0.0655728	0.0149891	9.08665e-06	-0.000199808	0.0345948	0.995392	19.1381
order_Bacteroidales	Psoriatic arthritis	rs62575403	C	T	0.140055	0.0311128	7.06129e-06	-0.0304552	0.0654101	0.641499	20.2636
order_Bacteroidales	Psoriatic arthritis	rs72706335	T	C	-0.22241	0.0493458	7.65519e-06	-0.0832559	0.0852607	0.328824	20.3145
order_Bacteroidales	Psoriatic arthritis	rs73975615	G	A	-0.207018	0.0442633	1.21616e-06	0.367734	0.139352	0.00831783	21.874
order_Bacteroidales	Psoriatic arthritis	rs7631304	G	A	-0.0645771	0.0132957	8.36781e-07	0.0639809	0.0374271	0.0873615	23.5902
order_Bacteroidales	Psoriatic arthritis	rs79585701	A	C	0.0646823	0.0149628	9.98589e-06	-0.0190525	0.0378566	0.614768	18.6872
order_Bacteroidales	Psoriatic arthritis	rs929878	C	T	-0.0548532	0.012153	4.73377e-06	0.0300623	0.032364	0.352951	20.3723
order_Pasteurellales	Psoriatic arthritis	rs10965428	C	A	-0.119902	0.0258219	4.29151e-06	0.00405862	0.0575881	0.943814	21.5614
order_Pasteurellales	Psoriatic arthritis	rs111582866	G	A	-0.113957	0.0256403	7.06627e-06	-0.0290978	0.0469983	0.535834	19.7532
order_Pasteurellales	Psoriatic arthritis	rs12050685	A	G	-0.0670948	0.015239	9.18513e-06	-0.00436077	0.0293217	0.881773	19.385
order_Pasteurellales	Psoriatic arthritis	rs16970009	A	G	0.187381	0.0429572	7.31531e-06	0.0840337	0.0943597	0.373161	19.0275
order_Pasteurellales	Psoriatic arthritis	rs4822728	T	C	0.0685479	0.0149032	4.71847e-06	0.0208603	0.0264057	0.429532	21.1557
order_Pasteurellales	Psoriatic arthritis	rs6972479	A	G	-0.0781862	0.0175366	7.74817e-06	-0.005773	0.0327701	0.860163	19.8779
order_Pasteurellales	Psoriatic arthritis	rs72756943	G	A	0.13988	0.0303029	3.35218e-06	-0.0542841	0.0530917	0.306564	21.308
order_Pasteurellales	Psoriatic arthritis	rs73139353	A	C	-0.222573	0.0484634	8.71314e-06	-0.0074539	0.0466702	0.873106	21.0919
order_Pasteurellales	Psoriatic arthritis	rs76022354	C	T	0.24289	0.0500406	1.82858e-06	0.0552262	0.0608844	0.364372	23.5599
order_Pasteurellales	Psoriatic arthritis	rs78909003	T	C	-0.241159	0.0498372	2.04893e-06	0.019963	0.0584075	0.732511	23.4154
order_Pasteurellales	Psoriatic arthritis	rs9382510	C	T	-0.0881865	0.0169965	2.476e-07	-0.0696034	0.0302626	0.0214491	26.9207
order_Pasteurellales	Psoriatic arthritis	rs9895850	T	C	-0.176406	0.041017	9.08251e-06	-0.147897	0.0645448	0.0219412	18.497
order_Pasteurellales	Psoriatic arthritis	rs9938097	T	C	-0.0710386	0.0158024	8.22604e-06	-0.0428002	0.0271345	0.114719	20.2088
family_Bacteroidaceae	atopic dermatitis	rs11585893	A	G	-0.0740746	0.0147633	1.79511e-06	-0.0271472	0.0260625	0.297571	25.175
family_Bacteroidaceae	atopic dermatitis	rs13207588	A	G	-0.059205	0.0131195	7.48504e-06	-0.0374973	0.0279405	0.179569	20.365
family_Bacteroidaceae	atopic dermatitis	rs1340391	T	C	-0.0592004	0.0132244	6.7301e-06	-0.044967	0.0228964	0.049554	20.0399
family_Bacteroidaceae	atopic dermatitis	rs17619981	T	G	0.0880978	0.0187002	2.68683e-06	-0.00458952	0.030572	0.88066	22.1941
family_Bacteroidaceae	atopic dermatitis	rs2023437	T	C	-0.0782325	0.0167634	5.01824e-06	-0.0313163	0.0300254	0.296933	21.7796
family_Bacteroidaceae	atopic dermatitis	rs66474973	G	T	0.0812515	0.0164479	6.80966e-07	0.00725561	0.0262534	0.782276	24.4029
family_Bacteroidaceae	atopic dermatitis	rs66710942	C	T	0.0488038	0.0107412	5.86259e-06	-0.00316499	0.017653	0.857696	20.6443
family_Bacteroidaceae	atopic dermatitis	rs6795673	C	T	0.0538565	0.0105251	3.37909e-07	0.0160928	0.0168941	0.340776	26.1832
family_Bacteroidaceae	atopic dermatitis	rs9507307	C	T	0.0604456	0.0129128	2.1271e-06	0.0430748	0.0252304	0.087776	21.9124
family_Christensenellaceae	atopic dermatitis	rs117186816	G	A	-0.206476	0.0436362	6.51964e-06	0.081439	0.0468353	0.08207	22.3894
family_Christensenellaceae	atopic dermatitis	rs12380890	A	G	-0.0503972	0.0111047	5.78132e-06	0.0172499	0.0169654	0.309243	20.5966
family_Christensenellaceae	atopic dermatitis	rs12657403	A	G	0.078108	0.0171887	5.59276e-06	-0.00617905	0.0292937	0.832926	20.6493
family_Christensenellaceae	atopic dermatitis	rs4076564	G	A	-0.188623	0.039209	8.06105e-06	0.0120145	0.0490927	0.806654	23.1429
family_Christensenellaceae	atopic dermatitis	rs62573205	G	A	-0.0654804	0.0133503	1.48853e-06	0.018916	0.0216769	0.382873	24.057
family_Christensenellaceae	atopic dermatitis	rs7211194	C	T	0.0492094	0.0110916	9.93998e-06	-0.0273774	0.0187471	0.14418	19.6836
family_Christensenellaceae	atopic dermatitis	rs72706624	G	T	0.0882626	0.0197575	6.3775e-06	-0.0562572	0.0319976	0.078726	19.9568
family_Christensenellaceae	atopic dermatitis	rs77867022	G	T	-0.160443	0.0379589	8.81983e-06	-0.0338609	0.0465172	0.466672	17.8656
family_Christensenellaceae	atopic dermatitis	rs870002	C	T	0.0488951	0.0109817	6.54323e-06	-0.000735729	0.0174942	0.966443	19.8241
family_Christensenellaceae	atopic dermatitis	rs892686	A	G	0.0506107	0.0109651	4.12367e-06	-0.0255445	0.0168679	0.129916	21.3041
family_Christensenellaceae	atopic dermatitis	rs9608766	T	C	-0.0682134	0.01496	3.33084e-06	-0.0233372	0.0239467	0.329771	20.7911
genus_Eubacterium fissicatena group	atopic dermatitis	rs10147907	T	G	0.172263	0.039601	8.27246e-06	0.0104106	0.0323242	0.747402	18.9222
genus_Eubacterium fissicatena group	atopic dermatitis	rs11818408	G	A	0.10585	0.0237114	8.20015e-06	0.0238015	0.0172691	0.168098	19.9283
genus_Eubacterium fissicatena group	atopic dermatitis	rs11876297	T	C	0.131469	0.0281712	2.66556e-06	-0.0073852	0.026432	0.779926	21.779
genus_Eubacterium fissicatena group	atopic dermatitis	rs151257695	A	G	0.20951	0.0454847	3.09681e-06	-0.0437941	0.0430242	0.308714	21.2167
genus_Eubacterium fissicatena group	atopic dermatitis	rs1768152	T	C	0.139489	0.0316186	8.70054e-06	0.0373416	0.0237601	0.116038	19.4622
genus_Eubacterium fissicatena group	atopic dermatitis	rs2733072	G	A	0.109644	0.0228306	1.49089e-06	0.000633799	0.0179712	0.971834	23.0641
genus_Eubacterium fissicatena group	atopic dermatitis	rs3771393	C	T	0.130842	0.0266671	7.37909e-07	0.0112672	0.0210797	0.593015	24.0738
genus_Eubacterium fissicatena group	atopic dermatitis	rs6934739	A	G	0.111463	0.0252788	9.75326e-06	0.00697462	0.0183833	0.704392	19.4425
genus_Eubacterium fissicatena group	atopic dermatitis	rs7104872	G	A	0.138612	0.0291906	2.7315e-06	0.0567801	0.0218215	0.009284	22.5484
genus_Eubacterium nodatum group	atopic dermatitis	rs10263623	C	T	0.193496	0.0439023	8.90706e-06	0.0757937	0.0342696	0.027008	19.4253
genus_Eubacterium nodatum group	atopic dermatitis	rs10458299	T	C	-0.187753	0.041969	8.36714e-06	-0.0477627	0.0336431	0.155683	20.0131
genus_Eubacterium nodatum group	atopic dermatitis	rs11006576	A	G	-0.110167	0.024593	7.98664e-06	-0.00598186	0.0168152	0.722039	20.067
genus_Eubacterium nodatum group	atopic dermatitis	rs113893692	C	T	-0.185107	0.0403573	5.75702e-06	0.0182396	0.0296858	0.538956	21.0379
genus_Eubacterium nodatum group	atopic dermatitis	rs34297067	A	G	-0.186907	0.0341475	6.59784e-08	-0.0305932	0.0252838	0.226263	29.9593
genus_Eubacterium nodatum group	atopic dermatitis	rs61841040	G	T	0.160621	0.0341609	3.56141e-06	0.0317729	0.0238812	0.183354	22.1078
genus_Eubacterium nodatum group	atopic dermatitis	rs6818880	A	G	-0.110081	0.0245964	7.8254e-06	-0.00830343	0.0173533	0.632336	20.0298
genus_Eubacterium nodatum group	atopic dermatitis	rs77910827	C	T	0.201788	0.0413568	9.05381e-07	0.00821318	0.0306873	0.788976	23.8066
genus_Eubacterium nodatum group	atopic dermatitis	rs7827125	C	T	0.1223	0.0271331	7.17355e-06	0.0145605	0.0192622	0.449729	20.3166
genus_Eubacterium nodatum group	atopic dermatitis	rs7880204	T	C	-0.125454	0.0275303	6.83884e-06	0.0101424	0.0203083	0.617496	20.7656
genus_Eubacterium nodatum group	atopic dermatitis	rs9425984	T	C	-0.130234	0.0292347	7.20681e-06	-0.00861399	0.0214885	0.688526	19.845
genus_Bacteroides	atopic dermatitis	rs11585893	A	G	-0.0740746	0.0147633	1.79511e-06	-0.0271472	0.0260625	0.297571	25.175
genus_Bacteroides	atopic dermatitis	rs13207588	A	G	-0.059205	0.0131195	7.48504e-06	-0.0374973	0.0279405	0.179569	20.365
genus_Bacteroides	atopic dermatitis	rs1340391	T	C	-0.0592004	0.0132244	6.7301e-06	-0.044967	0.0228964	0.049554	20.0399
genus_Bacteroides	atopic dermatitis	rs17619981	T	G	0.0880978	0.0187002	2.68683e-06	-0.00458952	0.030572	0.88066	22.1941
genus_Bacteroides	atopic dermatitis	rs2023437	T	C	-0.0782325	0.0167634	5.01824e-06	-0.0313163	0.0300254	0.296933	21.7796
genus_Bacteroides	atopic dermatitis	rs66474973	G	T	0.0812515	0.0164479	6.80966e-07	0.00725561	0.0262534	0.782276	24.4029
genus_Bacteroides	atopic dermatitis	rs66710942	C	T	0.0488038	0.0107412	5.86259e-06	-0.00316499	0.017653	0.857696	20.6443
genus_Bacteroides	atopic dermatitis	rs6795673	C	T	0.0538565	0.0105251	3.37909e-07	0.0160928	0.0168941	0.340776	26.1832
genus_Bacteroides	atopic dermatitis	rs9507307	C	T	0.0604456	0.0129128	2.1271e-06	0.0430748	0.0252304	0.087776	21.9124
genus_Christensenellaceae R 7group	atopic dermatitis	rs10461257	A	G	-0.0551969	0.0122069	6.50746e-06	0.0366414	0.0226978	0.106456	20.4464
genus_Christensenellaceae R 7group	atopic dermatitis	rs17081797	A	G	-0.0904325	0.0204253	3.34031e-06	0.055131	0.034704	0.11214	19.6025
genus_Christensenellaceae R 7group	atopic dermatitis	rs60954665	T	G	0.049815	0.0110787	7.13177e-06	-0.0149187	0.0176765	0.398671	20.2181
genus_Christensenellaceae R 7group	atopic dermatitis	rs62132810	A	G	-0.0828853	0.0179623	5.66711e-06	0.00188622	0.0435336	0.965423	21.2928
genus_Christensenellaceae R 7group	atopic dermatitis	rs62190261	A	C	0.0958394	0.0214723	8.74023e-06	0.0101899	0.0363868	0.779435	19.922
genus_Christensenellaceae R 7group	atopic dermatitis	rs62467127	C	T	0.114108	0.0251983	3.25362e-06	-0.0195284	0.0407604	0.631892	20.5066
genus_Christensenellaceae R 7group	atopic dermatitis	rs73952017	C	T	-0.0862164	0.0194354	8.45769e-06	0.0479603	0.0330509	0.146736	19.6786
genus_Christensenellaceae R 7group	atopic dermatitis	rs78521377	C	T	0.124992	0.0274797	5.60674e-06	0.00656143	0.0447389	0.883387	20.689
genus_Christensenellaceae R 7group	atopic dermatitis	rs79150079	C	A	0.121547	0.0270977	9.41804e-06	-0.0699355	0.0393209	0.075315	20.1196
genus_Christensenellaceae R 7group	atopic dermatitis	rs892686	A	G	0.0514099	0.011136	3.96861e-06	-0.0255445	0.0168679	0.129916	21.3126
genus_Roseburia	atopic dermatitis	rs12740451	T	C	0.0697527	0.0153607	7.34264e-06	0.0334077	0.0254952	0.190062	20.6205
genus_Roseburia	atopic dermatitis	rs147990086	A	G	-0.0578936	0.01324	8.92942e-06	-0.028667	0.0224579	0.201769	19.1199
genus_Roseburia	atopic dermatitis	rs16910295	T	C	-0.0980434	0.020957	2.91111e-06	-0.0473327	0.0365306	0.195059	21.8867
genus_Roseburia	atopic dermatitis	rs2160994	T	C	0.0550687	0.0112481	9.6985e-07	0.00964335	0.0200694	0.630912	23.969
genus_Roseburia	atopic dermatitis	rs2943022	T	C	0.0493786	0.0106763	4.11408e-06	-0.00103754	0.0168957	0.951	21.3911
genus_Roseburia	atopic dermatitis	rs302266	T	C	-0.0777312	0.0172985	8.12587e-06	-0.0170078	0.0293102	0.561747	20.1917
genus_Roseburia	atopic dermatitis	rs329182	T	C	0.0690327	0.0152884	5.90142e-06	-0.0122953	0.0243688	0.613885	20.3885
genus_Roseburia	atopic dermatitis	rs55858165	A	C	0.179284	0.0404954	9.98975e-06	0.114956	0.0517527	0.026356	19.6008
genus_Roseburia	atopic dermatitis	rs57466170	C	T	0.0741405	0.0171601	8.30102e-06	0.0128254	0.0316985	0.685776	18.6669
genus_Roseburia	atopic dermatitis	rs6445851	G	A	-0.0497336	0.0108158	3.52721e-06	0.00577565	0.017182	0.736758	21.1437
genus_Roseburia	atopic dermatitis	rs6930661	C	T	-0.0961587	0.0204975	2.47942e-06	-0.0155828	0.0355978	0.661599	22.0078
genus_Roseburia	atopic dermatitis	rs75326254	C	T	-0.104628	0.0230897	7.50204e-06	-0.0229299	0.037178	0.537415	20.5332
genus_Roseburia	atopic dermatitis	rs78753150	A	C	0.0968739	0.0214067	9.98312e-06	0.0253714	0.0366173	0.488393	20.4793
genus_Roseburia	atopic dermatitis	rs9300744	C	T	-0.0588452	0.0126228	4.75118e-06	0.0205866	0.0214762	0.337747	21.7326
genus_Ruminiclostridium5	atopic dermatitis	rs10827477	A	G	-0.0547387	0.0115163	2.19177e-06	0.0256746	0.0185217	0.165666	22.5922
genus_Ruminiclostridium5	atopic dermatitis	rs113753996	T	C	0.0820689	0.0174463	3.98895e-06	-0.0123753	0.0265172	0.640742	22.1285
genus_Ruminiclostridium5	atopic dermatitis	rs1223978	T	C	0.0484169	0.0108254	8.16186e-06	-0.0218241	0.0168011	0.19392	20.0034
genus_Ruminiclostridium5	atopic dermatitis	rs1492620	T	C	-0.0830505	0.0180073	3.52577e-06	0.00192315	0.0311689	0.950776	21.271
genus_Ruminiclostridium5	atopic dermatitis	rs2482038	C	A	0.0518991	0.0108777	1.70314e-06	-0.0135544	0.0168228	0.420401	22.7639
genus_Ruminiclostridium5	atopic dermatitis	rs2791343	T	C	0.051717	0.0113369	5.53959e-06	-0.000867376	0.0176062	0.960708	20.8104
genus_Ruminiclostridium5	atopic dermatitis	rs2833828	G	A	0.0489617	0.0108702	6.81651e-06	-0.0104706	0.0171549	0.541657	20.2879
genus_Ruminiclostridium5	atopic dermatitis	rs4955951	A	G	-0.0713749	0.0165826	9.95519e-06	0.0474578	0.0268045	0.076643	18.5261
genus_Ruminiclostridium5	atopic dermatitis	rs6121460	G	A	0.0932955	0.0199206	2.64107e-06	-0.0418705	0.0338477	0.216057	21.934
genus_Ruminiclostridium5	atopic dermatitis	rs79968837	A	G	-0.0950311	0.0193507	1.14623e-06	0.0235964	0.034405	0.492818	24.1177
genus_Ruminiclostridium5	atopic dermatitis	rs8053158	A	G	-0.0740543	0.0159151	5.89806e-06	-0.0313359	0.0284671	0.270978	21.6512
class_Gammaproteobacteria	vitiligo	rs11181912	G	A	-0.0579153	0.0118796	9.94762e-07	0.0198026	0.03	0.604	23.7673
class_Gammaproteobacteria	vitiligo	rs12404135	A	G	-0.0788843	0.0172415	8.89485e-06	0.076961	0.04	0.0717	20.9329
class_Gammaproteobacteria	vitiligo	rs2234691	T	C	0.0762905	0.0171962	8.39264e-06	-0.0202027	0.04	0.579	19.6823
class_Gammaproteobacteria	vitiligo	rs6706173	A	C	0.074251	0.0146392	1.99495e-07	0.0295588	0.04	0.421	25.7257
class_Gammaproteobacteria	vitiligo	rs75101789	C	T	0.0729012	0.0163003	8.78789e-06	-0.0202027	0.04	0.619	20.0023
class_Gammaproteobacteria	vitiligo	rs79795896	A	G	-0.15921	0.0351373	7.92404e-06	0.131028	0.06	0.0443	20.5307
class_Gammaproteobacteria	vitiligo	rs9494710	C	T	-0.0549673	0.0120924	4.54607e-06	0	0.03	0.914	20.6625
class_Melainabacteria	vitiligo	rs10738747	G	A	0.0814624	0.0184409	9.95804e-06	-0.0100503	0.03	0.824	19.5141
class_Melainabacteria	vitiligo	rs11150282	T	C	0.0989487	0.0196972	6.02892e-07	-0.0304592	0.03	0.285	25.2356
class_Melainabacteria	vitiligo	rs113884518	T	C	-0.205352	0.0454982	8.0567e-06	0.0676586	0.06	0.275	20.3708
class_Melainabacteria	vitiligo	rs28678345	T	C	0.214848	0.0470878	6.69088e-06	0.0392207	0.06	0.49	20.8184
class_Melainabacteria	vitiligo	rs367480	G	A	-0.083758	0.0185796	8.19925e-06	0.00995033	0.03	0.742	20.3226
class_Melainabacteria	vitiligo	rs4129395	G	A	0.0896187	0.0185106	1.48056e-06	-0.0512933	0.03	0.0998	23.44
class_Melainabacteria	vitiligo	rs789069	A	C	-0.103539	0.0234287	6.84635e-06	0.0582689	0.04	0.135	19.5305
class_Melainabacteria	vitiligo	rs79790072	T	C	0.226722	0.0487841	3.29009e-06	-0.0725707	0.06	0.235	21.5989
class_Melainabacteria	vitiligo	rs9864379	T	C	-0.159735	0.0292553	5.3606e-08	0.0295588	0.05	0.584	29.8118
family_Bacteroidales S24 7group	vitiligo	rs10872669	A	G	-0.123071	0.0275665	9.4901e-06	0.0487902	0.04	0.307	19.9317
family_Bacteroidales S24 7group	vitiligo	rs12748533	G	T	-0.0821108	0.0172701	2.59019e-06	0.00995033	0.03	0.881	22.6054
family_Bacteroidales S24 7group	vitiligo	rs17043785	T	C	-0.176187	0.0347133	5.11837e-07	0.113329	0.06	0.0555	25.7606
family_Bacteroidales S24 7group	vitiligo	rs61508842	T	C	0.122574	0.0272389	7.82782e-06	0.0487902	0.05	0.286	20.2498
family_Bacteroidales S24 7group	vitiligo	rs689695	C	A	0.0814578	0.0167057	1.28039e-06	-0.0202027	0.03	0.469	23.7759
family_Bacteroidales S24 7group	vitiligo	rs738193	T	C	0.0847328	0.0165856	3.82163e-07	-0.0943107	0.03	0.00233	26.1
family_Bacteroidales S24 7group	vitiligo	rs78609301	A	G	-0.0867065	0.0195709	7.09297e-06	-0.0100503	0.04	0.778	19.6283
family_Bacteroidales S24 7group	vitiligo	rs941000	C	T	0.0850266	0.0163382	3.15557e-07	-0.0100503	0.03	0.814	27.0831
family_Porphyromonadaceae	vitiligo	rs10762312	G	A	-0.052368	0.0118814	8.70354e-06	0.076961	0.03	0.0113	19.4265
family_Porphyromonadaceae	vitiligo	rs17065783	A	G	-0.059133	0.0122235	1.79351e-06	0.0295588	0.03	0.322	23.4028
family_Porphyromonadaceae	vitiligo	rs1980561	A	G	-0.0485289	0.0109284	8.94542e-06	0.00995033	0.03	0.716	19.7192
family_Porphyromonadaceae	vitiligo	rs35233670	T	C	-0.0473576	0.010602	7.90987e-06	0.00995033	0.03	0.808	19.9529
family_Porphyromonadaceae	vitiligo	rs35961441	A	C	0.0915257	0.0207306	8.37393e-06	0.0953102	0.05	0.0667	19.4923
family_Porphyromonadaceae	vitiligo	rs6953849	A	G	0.0718149	0.0150724	2.4448e-06	-0.0943107	0.04	0.0246	22.7019
family_Porphyromonadaceae	vitiligo	rs7330827	T	C	-0.103842	0.0237355	8.04891e-06	0.10436	0.05	0.0522	19.1403
family_Porphyromonadaceae	vitiligo	rs864093	A	C	-0.0527939	0.0117499	9.598e-06	0.0487902	0.03	0.143	20.1882
family_Victivallaceae	vitiligo	rs11671100	A	C	-0.160034	0.0349472	4.08042e-06	0.00995033	0.04	0.892	20.9701
family_Victivallaceae	vitiligo	rs11764871	G	T	0.127099	0.025656	7.49289e-07	-0.0618754	0.03	0.0441	24.5418
family_Victivallaceae	vitiligo	rs2944282	T	C	-0.124197	0.0257026	1.56601e-06	0	0.03	0.921	23.3489
family_Victivallaceae	vitiligo	rs34962571	A	C	-0.186945	0.0418412	6.24824e-06	0.0582689	0.05	0.248	19.9628
family_Victivallaceae	vitiligo	rs4396289	C	T	-0.152918	0.0288525	1.53782e-07	0	0.04	0.94	28.0897
family_Victivallaceae	vitiligo	rs61702987	T	C	0.145501	0.0300007	3.07921e-06	-0.0618754	0.04	0.0989	23.5218
family_Victivallaceae	vitiligo	rs62570196	C	T	-0.246101	0.0483077	2.69852e-07	-0.0618754	0.06	0.304	25.9535
family_Victivallaceae	vitiligo	rs6545794	A	G	-0.197786	0.0410495	5.97005e-07	0.00995033	0.05	0.826	23.2152
family_Victivallaceae	vitiligo	rs7077363	G	A	0.148942	0.0318366	2.83376e-06	-0.105361	0.04	0.00773	21.8868
family_Victivallaceae	vitiligo	rs7314815	G	A	0.101088	0.0225594	6.40086e-06	-0.0304592	0.03	0.244	20.0791
family_Victivallaceae	vitiligo	rs7627405	C	T	-0.134158	0.0301427	8.1942e-06	0	0.04	0.928	19.8092
genus_Adlercreutzia	vitiligo	rs11604400	C	T	-0.102524	0.0234834	9.74463e-06	-0.0202027	0.04	0.697	19.0604
genus_Adlercreutzia	vitiligo	rs13231526	C	A	0.143237	0.0311654	4.81355e-06	0.0676586	0.05	0.213	21.1234
genus_Adlercreutzia	vitiligo	rs2717140	C	T	-0.119225	0.0251081	2.04594e-06	-0.040822	0.05	0.407	22.548
genus_Adlercreutzia	vitiligo	rs55719207	G	A	-0.0699243	0.0158036	9.60505e-06	-0.0725707	0.03	0.016	19.5769
genus_Adlercreutzia	vitiligo	rs6664405	T	C	-0.0953084	0.0210752	5.23422e-06	-0.0202027	0.04	0.556	20.4513
genus_Adlercreutzia	vitiligo	rs7680684	C	T	-0.083381	0.0168901	9.76904e-07	-0.0304592	0.03	0.366	24.3708
genus_Adlercreutzia	vitiligo	rs9490822	C	T	-0.0734512	0.0155789	2.54421e-06	-0.0304592	0.03	0.29	22.2292
genus_Adlercreutzia	vitiligo	rs9915817	T	C	0.0749219	0.016833	8.21673e-06	-0.0100503	0.03	0.785	19.8104
genus_Anaerotruncus	vitiligo	rs10150232	A	G	0.0567088	0.0124877	6.67667e-06	-0.0512933	0.03	0.107	20.6222
genus_Anaerotruncus	vitiligo	rs11018566	A	G	-0.156465	0.0366032	6.13709e-06	0.182322	0.06	0.00299	18.2724
genus_Anaerotruncus	vitiligo	rs115414803	A	C	-0.144356	0.0317524	6.83473e-06	-0.0100503	0.07	0.84	20.6688
genus_Anaerotruncus	vitiligo	rs1272208	G	T	-0.0611743	0.0129831	4.27982e-06	0.0198026	0.03	0.56	22.2015
genus_Anaerotruncus	vitiligo	rs1431492	C	T	-0.0654996	0.0146188	7.35565e-06	-0.0304592	0.04	0.38	20.0749
genus_Anaerotruncus	vitiligo	rs17734739	T	C	0.0660052	0.014908	7.42772e-06	-0.0202027	0.04	0.559	19.6027
genus_Anaerotruncus	vitiligo	rs4669806	G	T	0.0576389	0.0122994	2.4206e-06	-0.0304592	0.03	0.276	21.9616
genus_Anaerotruncus	vitiligo	rs6494922	A	G	0.0903106	0.0202257	6.62362e-06	-0.0833816	0.05	0.151	19.9376
genus_Anaerotruncus	vitiligo	rs6563550	T	C	0.0877135	0.0176745	2.34517e-07	0.0295588	0.05	0.512	24.6286
genus_Anaerotruncus	vitiligo	rs7155595	C	A	0.0539336	0.0118903	7.54982e-06	0.0295588	0.03	0.276	20.5747
genus_Anaerotruncus	vitiligo	rs8005030	C	T	0.0554447	0.0117854	2.28298e-06	-0.0202027	0.03	0.519	22.1324
genus_Anaerotruncus	vitiligo	rs9347879	T	C	0.050618	0.011049	4.22333e-06	-0.0512933	0.03	0.106	20.9877
genus_Catenibacterium	vitiligo	rs12404911	C	T	0.140717	0.0304142	2.79891e-06	0.0392207	0.04	0.296	21.4063
genus_Catenibacterium	vitiligo	rs212393	G	A	-0.135254	0.0286209	3.62489e-06	-0.0304592	0.03	0.397	22.3323
genus_Catenibacterium	vitiligo	rs73128290	A	G	0.129726	0.0284563	4.29372e-06	0.0487902	0.03	0.141	20.7826
genus_Catenibacterium	vitiligo	rs77285108	G	A	-0.161826	0.0353447	3.6268e-06	-0.0512933	0.04	0.169	20.9628
genus_Catenibacterium	vitiligo	rs7742829	C	T	0.11411	0.0251099	5.60729e-06	0	0.03	0.922	20.6518
genus_Erysipelatoclostridium	vitiligo	rs1434153	G	A	-0.0684526	0.0152443	6.85295e-06	0.0198026	0.03	0.547	20.1634
genus_Erysipelatoclostridium	vitiligo	rs16936671	C	T	-0.0968026	0.0217883	6.04309e-06	0.0295588	0.04	0.491	19.7391
genus_Erysipelatoclostridium	vitiligo	rs17804233	T	C	-0.0662914	0.0144203	4.58605e-06	0.0304592	0.03	0.346	21.1332
genus_Erysipelatoclostridium	vitiligo	rs2901723	C	A	0.0641339	0.0144295	8.79469e-06	0.0512933	0.03	0.0521	19.7549
genus_Erysipelatoclostridium	vitiligo	rs340991	A	G	-0.0740482	0.0158891	3.74942e-06	0	0.03	0.937	21.7184
genus_Erysipelatoclostridium	vitiligo	rs3804326	A	G	0.14147	0.0336352	9.85273e-06	-0.105361	0.06	0.0795	17.6905
genus_Erysipelatoclostridium	vitiligo	rs45480394	T	G	-0.0687134	0.0151835	7.66155e-06	-0.0100503	0.03	0.782	20.4804
genus_Erysipelatoclostridium	vitiligo	rs4697572	A	G	-0.0810636	0.0163308	7.5935e-07	0.0198026	0.03	0.475	24.6397
genus_Erysipelatoclostridium	vitiligo	rs58236560	G	T	-0.111157	0.0234426	2.1612e-06	0.0295588	0.05	0.544	22.4834
genus_Erysipelatoclostridium	vitiligo	rs61806970	C	T	0.142548	0.0320688	9.0941e-06	-0.0943107	0.07	0.166	19.7586
genus_Erysipelatoclostridium	vitiligo	rs622418	A	G	-0.0668051	0.0143224	3.68156e-06	0.0100503	0.03	0.614	21.7563
genus_Erysipelatoclostridium	vitiligo	rs6474512	A	C	0.067015	0.0143201	3.01546e-06	-0.0512933	0.03	0.0582	21.9003
genus_Erysipelatoclostridium	vitiligo	rs710230	T	C	0.143381	0.0281514	6.3312e-07	-0.0100503	0.05	0.894	25.9409
genus_Erysipelatoclostridium	vitiligo	rs7221249	A	G	0.0839861	0.0142741	4.30951e-09	-0.0295588	0.03	0.397	34.619
genus_Erysipelatoclostridium	vitiligo	rs9590927	G	A	-0.0646003	0.0143479	6.39042e-06	0.0392207	0.03	0.188	20.2717
genus_Lachnospira	vitiligo	rs13157098	A	G	-0.0768058	0.0155312	5.99315e-07	-0.116534	0.04	0.00343	24.4556
genus_Lachnospira	vitiligo	rs159484	G	A	0.0794668	0.0176999	6.67622e-06	0.0198026	0.05	0.752	20.1573
genus_Lachnospira	vitiligo	rs2520509	A	G	0.0519063	0.011578	7.41854e-06	0.0198026	0.03	0.588	20.099
genus_Lachnospira	vitiligo	rs4686798	T	C	0.0531826	0.0113747	2.73936e-06	-0.0100503	0.03	0.684	21.8603
genus_Lachnospira	vitiligo	rs4923324	G	A	-0.0617321	0.0133387	2.43593e-06	-0.0512933	0.03	0.12	21.4189
genus_Lachnospira	vitiligo	rs56791201	T	C	0.051823	0.0110697	2.92823e-06	0.0198026	0.03	0.599	21.9167
genus_Lachnospiraceae ND3007 group	vitiligo	rs2861203	G	A	0.0572304	0.0127279	7.36931e-06	-0.0512933	0.03	0.144	20.2181
genus_Lachnospiraceae ND3007 group	vitiligo	rs72776675	T	C	-0.0647067	0.014797	8.71689e-06	0.0487902	0.04	0.223	19.1228
genus_Lachnospiraceae ND3007 group	vitiligo	rs9932954	A	G	-0.0561864	0.0115984	1.24882e-06	0.0676586	0.03	0.0283	23.4674
genus_Marvinbryantia	vitiligo	rs11620597	T	C	0.119479	0.0271688	7.80178e-06	0	0.06	0.968	19.3395
genus_Marvinbryantia	vitiligo	rs1187983	C	T	-0.0935456	0.0193174	2.02427e-06	0.0676586	0.04	0.112	23.4502
genus_Marvinbryantia	vitiligo	rs146541147	G	A	0.118845	0.0268423	6.86288e-06	0	0.05	0.984	19.6031
genus_Marvinbryantia	vitiligo	rs2724813	A	G	-0.0840769	0.0167551	6.28451e-07	0	0.04	0.947	25.1803
genus_Marvinbryantia	vitiligo	rs2842896	C	T	-0.0649396	0.0131146	7.25363e-07	0.0100503	0.03	0.647	24.5192
genus_Marvinbryantia	vitiligo	rs2863363	A	G	0.0634861	0.0136323	3.11281e-06	-0.0618754	0.03	0.0387	21.688
genus_Marvinbryantia	vitiligo	rs3125832	A	C	0.0679323	0.015012	5.02731e-06	-0.0100503	0.03	0.837	20.4774
genus_Marvinbryantia	vitiligo	rs61884471	G	A	0.124426	0.0248431	1.01163e-06	-0.0943107	0.06	0.0916	25.0849
genus_Marvinbryantia	vitiligo	rs72948274	A	C	-0.126354	0.0272212	3.2591e-06	0.00995033	0.06	0.883	21.5459
genus_Marvinbryantia	vitiligo	rs8006832	G	T	-0.0952415	0.0216699	6.58083e-06	0.0392207	0.04	0.374	19.317
genus_Oxalobacter	vitiligo	rs10464997	G	A	0.137691	0.0294804	3.29754e-06	-0.0304592	0.04	0.506	21.8145
genus_Oxalobacter	vitiligo	rs11108500	A	G	-0.199099	0.0427327	3.74279e-06	0.0582689	0.06	0.348	21.7079
genus_Oxalobacter	vitiligo	rs111966731	T	C	0.213114	0.047162	7.29863e-06	0.0861777	0.06	0.147	20.4193
genus_Oxalobacter	vitiligo	rs12002250	A	C	0.217122	0.0466317	1.41504e-06	0.00995033	0.06	0.919	21.6793
genus_Oxalobacter	vitiligo	rs1569853	T	C	-0.138078	0.0296981	3.64501e-06	0.00995033	0.04	0.845	21.6166
genus_Oxalobacter	vitiligo	rs36057338	G	T	0.207847	0.0421439	8.79803e-07	0	0.05	0.995	24.323
genus_Oxalobacter	vitiligo	rs3862635	C	T	-0.172142	0.0394026	9.18685e-06	0.0487902	0.05	0.383	19.0864
genus_Oxalobacter	vitiligo	rs4428215	G	A	0.130293	0.0242237	7.51071e-08	-0.040822	0.03	0.278	28.9307
genus_Oxalobacter	vitiligo	rs6000536	C	T	-0.130992	0.0253804	2.06054e-07	0.10436	0.03	0.00194	26.6374
genus_Oxalobacter	vitiligo	rs6993398	G	A	0.127217	0.0278855	7.12773e-06	-0.0202027	0.04	0.668	20.813
genus_Oxalobacter	vitiligo	rs736744	C	T	0.117882	0.0211262	2.57471e-08	-0.0304592	0.03	0.317	31.1352
order_Burkholderiales	vitiligo	rs1511453	A	G	0.0910999	0.0199479	8.00097e-06	0.0676586	0.06	0.249	20.8564
order_Burkholderiales	vitiligo	rs1928341	A	G	0.0507782	0.0110587	4.51508e-06	-0.0100503	0.03	0.825	21.0837
order_Burkholderiales	vitiligo	rs2321387	G	A	-0.0508514	0.0109588	3.25787e-06	-0.0100503	0.03	0.811	21.5319
order_Burkholderiales	vitiligo	rs2613606	C	T	-0.0499561	0.0109264	4.13357e-06	-0.0725707	0.03	0.0081	20.9038
order_Burkholderiales	vitiligo	rs4033856	C	T	0.0833446	0.0167489	5.66823e-07	0	0.04	0.92	24.7618
order_Burkholderiales	vitiligo	rs6087811	T	G	-0.101587	0.0198817	2.88374e-07	-0.0100503	0.05	0.843	26.1077
order_Burkholderiales	vitiligo	rs62191117	A	G	0.0679995	0.0132471	2.79099e-07	0.0392207	0.03	0.229	26.3495
order_Burkholderiales	vitiligo	rs62395635	T	C	0.109911	0.0236375	2.90228e-06	0.0676586	0.06	0.212	21.6212
order_Burkholderiales	vitiligo	rs75242906	C	T	-0.120974	0.0281273	9.74519e-06	-0.0618754	0.07	0.353	18.4983
order_Burkholderiales	vitiligo	rs7638039	T	C	0.0580987	0.012673	4.83593e-06	0.0198026	0.03	0.526	21.017
order_Burkholderiales	vitiligo	rs9964679	A	G	0.052509	0.011504	6.05981e-06	0.0392207	0.03	0.181	20.834
order_Gastranaerophilales	vitiligo	rs11150282	T	C	0.098235	0.0197127	7.36053e-07	-0.0304592	0.03	0.285	24.8337
order_Gastranaerophilales	vitiligo	rs113884518	T	C	-0.20591	0.0455376	7.73987e-06	0.0676586	0.06	0.275	20.4463
order_Gastranaerophilales	vitiligo	rs28678345	T	C	0.213083	0.0471377	8.05953e-06	0.0392207	0.06	0.49	20.4344
order_Gastranaerophilales	vitiligo	rs367480	G	A	-0.0841649	0.0185948	7.52418e-06	0.00995033	0.03	0.742	20.4871
order_Gastranaerophilales	vitiligo	rs4129395	G	A	0.0904264	0.0185253	1.21742e-06	-0.0512933	0.03	0.0998	23.8264
order_Gastranaerophilales	vitiligo	rs789069	A	C	-0.10413	0.0234459	6.50003e-06	0.0582689	0.04	0.135	19.725
order_Gastranaerophilales	vitiligo	rs79790072	T	C	0.226103	0.0488017	3.5381e-06	-0.0725707	0.06	0.235	21.4655
order_Gastranaerophilales	vitiligo	rs8028558	A	G	0.08346	0.0188504	9.78236e-06	0.0198026	0.03	0.546	19.6027
order_Gastranaerophilales	vitiligo	rs9864379	T	C	-0.160521	0.0292752	4.65873e-08	0.0295588	0.05	0.584	30.0653
class_Verrucomicrobiae	Acne Rosacea	rs111862613	T	C	0.090699	0.0196746	3.73846e-06	0.0618833	0.0437175	0.156914	21.2517
class_Verrucomicrobiae	Acne Rosacea	rs117107102	A	G	0.204683	0.0431573	2.91821e-06	0.240934	0.0723168	0.000863356	22.4934
class_Verrucomicrobiae	Acne Rosacea	rs11729256	T	C	0.0749798	0.0150177	6.7309e-07	-0.0209529	0.0439302	0.633393	24.9277
class_Verrucomicrobiae	Acne Rosacea	rs12908520	G	A	0.0618926	0.0130946	2.17163e-06	-0.00426568	0.0331969	0.897756	22.3404
class_Verrucomicrobiae	Acne Rosacea	rs2602429	C	T	0.0746844	0.0156194	2.58297e-06	-0.0180727	0.0374714	0.629589	22.8628
class_Verrucomicrobiae	Acne Rosacea	rs4242783	G	A	0.0689292	0.0147693	2.63612e-06	-0.0281591	0.0365188	0.440657	21.7815
class_Verrucomicrobiae	Acne Rosacea	rs4936098	A	G	0.0648843	0.0135928	1.12221e-06	0.0298108	0.0344606	0.387001	22.7856
class_Verrucomicrobiae	Acne Rosacea	rs61779207	G	A	-0.0758309	0.0167762	6.72285e-06	-0.0151444	0.0393748	0.700518	20.4318
class_Verrucomicrobiae	Acne Rosacea	rs74542928	T	C	0.112164	0.0236422	1.63222e-06	0.0603048	0.0780706	0.439853	22.5076
class_Verrucomicrobiae	Acne Rosacea	rs9349825	A	G	-0.0704036	0.0147128	2.53687e-06	-0.0269254	0.0423392	0.524812	22.8981
class_Verrucomicrobiae	Acne Rosacea	rs941682	G	A	-0.0631436	0.0143767	9.61003e-06	-0.010586	0.0368619	0.773973	19.2902
family_Verrucomicrobiaceae	Acne Rosacea	rs111862613	T	C	0.0907065	0.0196746	3.73127e-06	0.0618833	0.0437175	0.156914	21.2551
family_Verrucomicrobiaceae	Acne Rosacea	rs117107102	A	G	0.204683	0.0431573	2.91821e-06	0.240934	0.0723168	0.000863356	22.4934
family_Verrucomicrobiaceae	Acne Rosacea	rs11729256	T	C	0.0749798	0.0150177	6.7309e-07	-0.0209529	0.0439302	0.633393	24.9277
family_Verrucomicrobiaceae	Acne Rosacea	rs12908520	G	A	0.0619104	0.0130946	2.15138e-06	-0.00426568	0.0331969	0.897756	22.3533
family_Verrucomicrobiaceae	Acne Rosacea	rs2602429	C	T	0.0745516	0.0156195	2.69939e-06	-0.0180727	0.0374714	0.629589	22.7814
family_Verrucomicrobiaceae	Acne Rosacea	rs4242783	G	A	0.0687992	0.0147694	2.75444e-06	-0.0281591	0.0365188	0.440657	21.6992
family_Verrucomicrobiaceae	Acne Rosacea	rs4936098	A	G	0.0648691	0.0135928	1.12929e-06	0.0298108	0.0344606	0.387001	22.7749
family_Verrucomicrobiaceae	Acne Rosacea	rs61779207	G	A	-0.0758811	0.0167762	6.63029e-06	-0.0151444	0.0393748	0.700518	20.4588
family_Verrucomicrobiaceae	Acne Rosacea	rs74542928	T	C	0.112124	0.0236422	1.64613e-06	0.0603048	0.0780706	0.439853	22.4917
family_Verrucomicrobiaceae	Acne Rosacea	rs9349825	A	G	-0.0704354	0.0147128	2.51287e-06	-0.0269254	0.0423392	0.524812	22.9188
family_Verrucomicrobiaceae	Acne Rosacea	rs941682	G	A	-0.0631526	0.0143767	9.58114e-06	-0.010586	0.0368619	0.773973	19.2958
genus_Akkermansia	Acne Rosacea	rs111862613	T	C	0.0911199	0.0196748	3.39236e-06	0.0618833	0.0437175	0.156914	21.4489
genus_Akkermansia	Acne Rosacea	rs117107102	A	G	0.204406	0.0431629	3.01139e-06	0.240934	0.0723168	0.000863356	22.4268
genus_Akkermansia	Acne Rosacea	rs11729256	T	C	0.0750473	0.0150184	6.58393e-07	-0.0209529	0.0439302	0.633393	24.9702
genus_Akkermansia	Acne Rosacea	rs12908520	G	A	0.061772	0.0130954	2.26482e-06	-0.00426568	0.0331969	0.897756	22.2509
genus_Akkermansia	Acne Rosacea	rs2602429	C	T	0.0745352	0.0156201	2.71569e-06	-0.0180727	0.0374714	0.629589	22.7695
genus_Akkermansia	Acne Rosacea	rs4242783	G	A	0.0685454	0.0147701	2.99799e-06	-0.0281591	0.0365188	0.440657	21.5373
genus_Akkermansia	Acne Rosacea	rs4936098	A	G	0.0649225	0.0135934	1.10359e-06	0.0298108	0.0344606	0.387001	22.8105
genus_Akkermansia	Acne Rosacea	rs61779207	G	A	-0.0760539	0.0167769	6.32116e-06	-0.0151444	0.0393748	0.700518	20.5503
genus_Akkermansia	Acne Rosacea	rs74542928	T	C	0.112623	0.0236434	1.4802e-06	0.0603048	0.0780706	0.439853	22.6898
genus_Akkermansia	Acne Rosacea	rs9349825	A	G	-0.0703407	0.0147133	2.59886e-06	-0.0269254	0.0423392	0.524812	22.8557
genus_Akkermansia	Acne Rosacea	rs941682	G	A	-0.0632957	0.0143777	9.17126e-06	-0.010586	0.0368619	0.773973	19.3808
genus_Butyrivibrio	Acne Rosacea	rs1007475	G	T	0.118065	0.0261271	7.92312e-06	0.0570618	0.0369272	0.122285	20.4204
genus_Butyrivibrio	Acne Rosacea	rs11761679	T	C	0.154775	0.0321539	2.20231e-06	-0.0485231	0.0476516	0.30854	23.1705
genus_Butyrivibrio	Acne Rosacea	rs142855850	A	G	0.205013	0.0457138	6.85543e-06	-0.0612293	0.055641	0.271143	20.1127
genus_Butyrivibrio	Acne Rosacea	rs16934069	T	C	-0.133784	0.0299444	8.8591e-06	-0.018745	0.0435439	0.666844	19.9609
genus_Butyrivibrio	Acne Rosacea	rs16941336	C	T	0.127488	0.0267936	1.53182e-06	0.0163889	0.0392197	0.676039	22.6398
genus_Butyrivibrio	Acne Rosacea	rs17163238	G	A	0.140987	0.0309117	5.51196e-06	-0.0158752	0.0417652	0.703868	20.8023
genus_Butyrivibrio	Acne Rosacea	rs4537857	T	C	-0.12459	0.0260992	1.80192e-06	0.0219341	0.0348036	0.528547	22.7882
genus_Butyrivibrio	Acne Rosacea	rs486484	A	G	-0.108349	0.0240008	6.61084e-06	0.037711	0.033301	0.257454	20.3796
genus_Butyrivibrio	Acne Rosacea	rs4928024	A	G	-0.17471	0.0389333	8.18641e-06	0.0788493	0.0422579	0.062054	20.137
genus_Butyrivibrio	Acne Rosacea	rs72723662	C	T	0.224078	0.0449336	7.86241e-07	-0.0416837	0.0482491	0.387628	24.8689
genus_Butyrivibrio	Acne Rosacea	rs74622183	A	G	-0.201027	0.0428204	2.45748e-06	0.0453158	0.0576091	0.431511	22.0398
genus_Butyrivibrio	Acne Rosacea	rs77356209	T	C	0.216874	0.0483299	6.6643e-06	-0.0259295	0.0790104	0.742778	20.1365
genus_Butyrivibrio	Acne Rosacea	rs7752361	A	G	-0.11923	0.0239975	7.69113e-07	0.0200166	0.0328929	0.542829	24.6855
genus_Butyrivibrio	Acne Rosacea	rs7763512	G	A	0.119846	0.0253367	3.10655e-06	-0.0880557	0.0332287	0.00804952	22.374
genus_Butyrivibrio	Acne Rosacea	rs9349693	A	G	0.117973	0.0259861	5.54958e-06	0.00643188	0.0361445	0.858763	20.6102
genus_Prevotella7	Acne Rosacea	rs118038478	A	G	0.205676	0.0468917	7.85422e-06	-0.00031949	0.0646712	0.996058	19.2386
genus_Prevotella7	Acne Rosacea	rs12124567	A	G	-0.121281	0.0275017	9.48982e-06	0.0587946	0.0413138	0.154701	19.4477
genus_Prevotella7	Acne Rosacea	rs12195431	T	C	0.196528	0.0442322	8.72818e-06	-0.0593866	0.055959	0.288576	19.7411
genus_Prevotella7	Acne Rosacea	rs2240542	C	T	0.12085	0.0261776	4.84146e-06	-0.0659368	0.03726	0.0767874	21.3124
genus_Prevotella7	Acne Rosacea	rs2918132	C	T	-0.114648	0.0254916	6.42409e-06	0.0353284	0.0340222	0.299087	20.2275
genus_Prevotella7	Acne Rosacea	rs430270	A	C	0.139155	0.0297055	2.86846e-06	-0.00676277	0.0420783	0.872315	21.9444
genus_Prevotella7	Acne Rosacea	rs57404562	C	A	0.155486	0.0316057	6.21576e-07	-0.0386558	0.0493495	0.433446	24.2022
genus_Prevotella7	Acne Rosacea	rs79263163	A	C	-0.143982	0.031501	7.51048e-06	0.0127056	0.0410221	0.756768	20.8914
genus_Prevotella7	Acne Rosacea	rs9426434	T	C	-0.123657	0.0278514	9.71711e-06	0.00535801	0.0346493	0.877108	19.7126
genus_Prevotella7	Acne Rosacea	rs9608249	A	G	-0.158213	0.0336317	2.06687e-06	0.0303628	0.0527727	0.565054	22.1304
genus_Prevotella7	Acne Rosacea	rs9959718	G	A	0.133012	0.0275361	1.90058e-06	-0.0738438	0.0409983	0.0716803	23.3333
order_Verrucomicrobiales	Acne Rosacea	rs111862613	T	C	0.090699	0.0196746	3.73846e-06	0.0618833	0.0437175	0.156914	21.2517
order_Verrucomicrobiales	Acne Rosacea	rs117107102	A	G	0.204683	0.0431573	2.91821e-06	0.240934	0.0723168	0.000863356	22.4934
order_Verrucomicrobiales	Acne Rosacea	rs11729256	T	C	0.0749798	0.0150177	6.7309e-07	-0.0209529	0.0439302	0.633393	24.9277
order_Verrucomicrobiales	Acne Rosacea	rs12908520	G	A	0.0618926	0.0130946	2.17163e-06	-0.00426568	0.0331969	0.897756	22.3404
order_Verrucomicrobiales	Acne Rosacea	rs2602429	C	T	0.0746844	0.0156194	2.58297e-06	-0.0180727	0.0374714	0.629589	22.8628
order_Verrucomicrobiales	Acne Rosacea	rs4242783	G	A	0.0689292	0.0147693	2.63612e-06	-0.0281591	0.0365188	0.440657	21.7815
order_Verrucomicrobiales	Acne Rosacea	rs4936098	A	G	0.0648843	0.0135928	1.12221e-06	0.0298108	0.0344606	0.387001	22.7856
order_Verrucomicrobiales	Acne Rosacea	rs61779207	G	A	-0.0758309	0.0167762	6.72285e-06	-0.0151444	0.0393748	0.700518	20.4318
order_Verrucomicrobiales	Acne Rosacea	rs74542928	T	C	0.112164	0.0236422	1.63222e-06	0.0603048	0.0780706	0.439853	22.5076
order_Verrucomicrobiales	Acne Rosacea	rs9349825	A	G	-0.0704036	0.0147128	2.53687e-06	-0.0269254	0.0423392	0.524812	22.8981
order_Verrucomicrobiales	Acne Rosacea	rs941682	G	A	-0.0631436	0.0143767	9.61003e-06	-0.010586	0.0368619	0.773973	19.2902
family_Bacteroidaceae	acne	rs11585893	A	G	-0.0740746	0.0147633	1.79511e-06	-0.030125	0.0348802	0.387768	25.175
family_Bacteroidaceae	acne	rs13207588	A	G	-0.059205	0.0131195	7.48504e-06	-0.0378165	0.0379295	0.318755	20.365
family_Bacteroidaceae	acne	rs1340391	T	C	-0.0592004	0.0132244	6.7301e-06	-0.105793	0.0439589	0.0161002	20.0399
family_Bacteroidaceae	acne	rs17619981	T	G	0.0880978	0.0187002	2.68683e-06	0.0255279	0.0436196	0.558387	22.1941
family_Bacteroidaceae	acne	rs2023437	T	C	-0.0782325	0.0167634	5.01824e-06	-0.105839	0.045156	0.0190862	21.7796
family_Bacteroidaceae	acne	rs66710942	C	T	0.0488038	0.0107412	5.86259e-06	0.0139971	0.0298026	0.638597	20.6443
family_Bacteroidaceae	acne	rs6795673	C	T	0.0538565	0.0105251	3.37909e-07	0.0359503	0.0298292	0.228124	26.1832
family_Bacteroidaceae	acne	rs9507307	C	T	0.0604456	0.0129128	2.1271e-06	0.103641	0.0338665	0.00221131	21.9124
family_Bifidobacteriaceae	acne	rs10831953	G	A	0.0537537	0.0123746	9.94742e-06	-0.0644141	0.0324697	0.0472759	18.8693
family_Bifidobacteriaceae	acne	rs12446429	T	C	0.0810099	0.019073	8.52886e-06	0.0251606	0.0384055	0.512383	18.04
family_Bifidobacteriaceae	acne	rs13020688	G	A	0.0584045	0.0122081	1.57375e-06	-0.0079793	0.0325242	0.806198	22.8872
family_Bifidobacteriaceae	acne	rs182549	C	T	0.11707	0.0126703	5.942e-20	-0.102436	0.030636	0.000826875	85.3717
family_Bifidobacteriaceae	acne	rs4957061	T	C	0.0569873	0.0116907	1.1517e-06	-0.00855001	0.0302846	0.777696	23.7614
family_Bifidobacteriaceae	acne	rs540489	T	G	-0.0632518	0.013817	5.36811e-06	-0.0485484	0.039153	0.214988	20.9567
family_Bifidobacteriaceae	acne	rs55888705	A	G	0.053673	0.0120586	8.66208e-06	-0.0111313	0.0332068	0.737466	19.8114
family_Bifidobacteriaceae	acne	rs6899771	A	G	-0.0914312	0.0202604	7.27995e-06	0.0708281	0.0494084	0.151708	20.3655
family_Bifidobacteriaceae	acne	rs7174549	C	T	0.0551726	0.0124655	6.8678e-06	-0.0209978	0.0310919	0.499457	19.5898
family_Bifidobacteriaceae	acne	rs7322849	T	C	0.110676	0.0200996	1.74032e-08	0.00513443	0.0520566	0.921431	30.3202
family_Bifidobacteriaceae	acne	rs857444	C	T	0.0553965	0.0120669	3.82492e-06	-0.000339221	0.0308392	0.991224	21.0752
family_Clostridiaceae1	acne	rs10875374	C	T	-0.0536759	0.0119436	8.09821e-06	-0.0442822	0.0297901	0.137155	20.1971
family_Clostridiaceae1	acne	rs12186080	G	A	0.0748236	0.016246	5.33957e-06	-0.0106783	0.0401648	0.790346	21.2122
family_Clostridiaceae1	acne	rs12341505	G	A	0.0814503	0.0179338	4.54486e-06	0.0299918	0.0513889	0.559473	20.6272
family_Clostridiaceae1	acne	rs2795528	G	A	-0.180969	0.0390911	3.80626e-06	-0.227154	0.0685206	0.000916031	21.4315
family_Clostridiaceae1	acne	rs2817172	C	T	0.0563367	0.012392	5.27026e-06	-0.011372	0.0304361	0.708675	20.668
family_Clostridiaceae1	acne	rs4723021	T	C	-0.106376	0.0241944	7.42147e-06	-0.0732762	0.0592357	0.216076	19.3313
family_Clostridiaceae1	acne	rs550843	T	C	-0.0734787	0.0168383	7.09119e-06	0.0234123	0.0332294	0.481082	19.0425
family_Clostridiaceae1	acne	rs56188186	A	G	0.0967774	0.0217471	8.24444e-06	0.0951934	0.0708671	0.179186	19.8036
family_Clostridiaceae1	acne	rs62397761	A	G	0.0615805	0.0136198	9.07706e-06	0.058271	0.0319146	0.0678735	20.443
family_Clostridiaceae1	acne	rs881532	A	G	-0.0533035	0.0119011	7.89662e-06	-0.0273989	0.0297958	0.357804	20.0604
family_Family XIII	acne	rs10404377	C	A	-0.0503183	0.011165	6.99027e-06	-0.0326542	0.0305966	0.28586	20.3111
family_Family XIII	acne	rs118170811	A	G	0.151619	0.0317112	1.80357e-06	0.145427	0.0862222	0.0916706	22.8603
family_Family XIII	acne	rs482905	G	T	0.0596528	0.012717	3.72345e-06	-0.00412417	0.0343977	0.904565	22.0035
family_Family XIII	acne	rs6501525	A	G	0.0561559	0.0115587	1.23726e-06	0.065998	0.0315208	0.0362786	23.6032
family_Family XIII	acne	rs66753613	G	A	0.0651136	0.0144251	8.08288e-06	0.0337655	0.0384221	0.379508	20.3753
family_Family XIII	acne	rs6797051	C	T	-0.0805984	0.0171364	4.89281e-06	-0.0406487	0.0508638	0.424193	22.1214
family_Family XIII	acne	rs7514702	T	C	-0.0663236	0.0141626	3.91642e-06	0.00225508	0.041829	0.957005	21.9307
family_Lactobacillaceae	acne	rs1530559	G	A	0.0772453	0.0176921	9.65254e-06	-0.0638158	0.0299883	0.033335	19.0627
family_Lactobacillaceae	acne	rs16861661	G	A	-0.193287	0.0379293	2.70131e-07	0.0336611	0.0596629	0.572626	25.9691
family_Lactobacillaceae	acne	rs62314653	C	A	0.177082	0.0392269	6.5919e-06	-0.00682084	0.0635527	0.914531	20.3789
family_Lactobacillaceae	acne	rs74599091	A	G	0.191613	0.0425039	7.69522e-06	-0.0204198	0.110184	0.852974	20.3232
family_Lactobacillaceae	acne	rs768253	T	G	-0.0792344	0.0170604	3.60763e-06	0.021754	0.0299905	0.46823	21.5699
family_Lactobacillaceae	acne	rs77478751	A	G	-0.219178	0.0473566	5.95946e-06	0.0550783	0.0465411	0.236637	21.4206
family_Lactobacillaceae	acne	rs921925	A	C	0.0999419	0.0201687	5.77195e-07	-0.0150793	0.0365685	0.680078	24.5549
family_Lactobacillaceae	acne	rs9345899	A	G	-0.124042	0.0278946	9.4459e-06	0.0185275	0.0489841	0.705255	19.774
family_Porphyromonadaceae	acne	rs10762312	G	A	-0.052368	0.0118814	8.70354e-06	0.000269275	0.0321355	0.993314	19.4265
family_Porphyromonadaceae	acne	rs10858364	G	T	0.055316	0.012085	4.31063e-06	0.0149307	0.0351384	0.670902	20.9512
family_Porphyromonadaceae	acne	rs17065783	A	G	-0.059133	0.0122235	1.79351e-06	-0.0674399	0.041109	0.100898	23.4028
family_Porphyromonadaceae	acne	rs1980561	A	G	-0.0485289	0.0109284	8.94542e-06	-0.0265883	0.0297712	0.371809	19.7192
family_Porphyromonadaceae	acne	rs35233670	T	C	-0.0473576	0.010602	7.90987e-06	-0.0268828	0.0298592	0.36795	19.9529
family_Porphyromonadaceae	acne	rs35961441	A	C	0.0915257	0.0207306	8.37393e-06	-0.0681894	0.0778872	0.381308	19.4923
family_Porphyromonadaceae	acne	rs6953849	A	G	0.0718149	0.0150724	2.4448e-06	0.057005	0.0389167	0.142976	22.7019
family_Porphyromonadaceae	acne	rs7330827	T	C	-0.103842	0.0237355	8.04891e-06	-0.0811844	0.0627256	0.195569	19.1403
family_Porphyromonadaceae	acne	rs864093	A	C	-0.0527939	0.0117499	9.598e-06	-0.00346322	0.0367206	0.924861	20.1882
genus_Ruminococcus torques group	acne	rs10904297	A	G	-0.167804	0.0389812	2.68713e-06	-0.0280045	0.104098	0.787914	18.5309
genus_Ruminococcus torques group	acne	rs10967781	C	A	0.0507994	0.0113322	8.36865e-06	-0.0226731	0.0328963	0.49068	20.0949
genus_Ruminococcus torques group	acne	rs12434631	A	G	0.074697	0.0153401	2.77247e-06	-0.0620803	0.0483177	0.19885	23.7111
genus_Ruminococcus torques group	acne	rs1475330	T	C	0.0523492	0.01182	8.13435e-06	-0.0457935	0.0351514	0.192659	19.6147
genus_Ruminococcus torques group	acne	rs35866622	T	C	-0.0612024	0.0109421	2.21337e-08	0.0623288	0.0315231	0.0480142	31.2848
genus_Ruminococcus torques group	acne	rs4073731	T	C	0.0651948	0.0142221	4.0525e-06	-0.0786843	0.0404833	0.051941	21.0134
genus_Ruminococcus torques group	acne	rs77034621	T	G	-0.151553	0.0335878	6.06872e-06	-0.0408354	0.116383	0.725685	20.3594
genus_Allisonella	acne	rs1901739	T	G	0.115769	0.0248626	3.58801e-06	0.0445679	0.0299042	0.136131	21.6814
genus_Allisonella	acne	rs35110698	T	C	-0.146322	0.0320852	5.72322e-06	-0.0660018	0.0425078	0.120495	20.7974
genus_Allisonella	acne	rs35778461	C	T	0.146679	0.0297186	1.2063e-06	0.0344192	0.0356261	0.333982	24.3601
genus_Allisonella	acne	rs594561	C	T	0.112231	0.0251681	9.41103e-06	0.00379616	0.029737	0.89842	19.8849
genus_Allisonella	acne	rs602075	A	G	0.168974	0.0296976	3.56575e-08	0.0503788	0.0338032	0.136131	32.3742
genus_Allisonella	acne	rs6742198	G	A	0.149152	0.0316484	3.34514e-06	0.124223	0.0341131	0.000271057	22.2102
genus_Allisonella	acne	rs76904847	G	A	0.148523	0.0334857	6.08751e-06	0.00059804	0.039704	0.987982	19.6731
genus_Allisonella	acne	rs7898615	T	G	0.167966	0.0373586	8.87277e-06	0.0740075	0.0434632	0.0886115	20.2145
genus_Bacteroides	acne	rs11585893	A	G	-0.0740746	0.0147633	1.79511e-06	-0.030125	0.0348802	0.387768	25.175
genus_Bacteroides	acne	rs13207588	A	G	-0.059205	0.0131195	7.48504e-06	-0.0378165	0.0379295	0.318755	20.365
genus_Bacteroides	acne	rs1340391	T	C	-0.0592004	0.0132244	6.7301e-06	-0.105793	0.0439589	0.0161002	20.0399
genus_Bacteroides	acne	rs17619981	T	G	0.0880978	0.0187002	2.68683e-06	0.0255279	0.0436196	0.558387	22.1941
genus_Bacteroides	acne	rs2023437	T	C	-0.0782325	0.0167634	5.01824e-06	-0.105839	0.045156	0.0190862	21.7796
genus_Bacteroides	acne	rs66710942	C	T	0.0488038	0.0107412	5.86259e-06	0.0139971	0.0298026	0.638597	20.6443
genus_Bacteroides	acne	rs6795673	C	T	0.0538565	0.0105251	3.37909e-07	0.0359503	0.0298292	0.228124	26.1832
genus_Bacteroides	acne	rs9507307	C	T	0.0604456	0.0129128	2.1271e-06	0.103641	0.0338665	0.00221131	21.9124
genus_CandidatusSoleaferrea	acne	rs10090365	A	G	-0.0834413	0.0180989	4.17309e-06	0.0398577	0.0297638	0.180528	21.2549
genus_CandidatusSoleaferrea	acne	rs10809135	T	C	0.0834858	0.0182426	5.47174e-06	-0.0135732	0.0302853	0.654026	20.9435
genus_CandidatusSoleaferrea	acne	rs36155147	C	T	0.104966	0.0240995	5.41138e-06	-0.0471411	0.0317863	0.138058	18.9706
genus_CandidatusSoleaferrea	acne	rs4294381	T	C	0.112197	0.023186	1.3685e-06	-0.024355	0.0409661	0.552168	23.4157
genus_CandidatusSoleaferrea	acne	rs4678258	T	C	0.0986136	0.0215646	5.53183e-06	0.000295121	0.0349971	0.993272	20.9117
genus_CandidatusSoleaferrea	acne	rs6489992	A	G	-0.0840437	0.0187031	7.88786e-06	0.0144145	0.0308524	0.640351	20.1923
genus_CandidatusSoleaferrea	acne	rs6494306	A	G	-0.0969304	0.0214221	5.80051e-06	0.0135549	0.0317992	0.669914	20.4737
genus_CandidatusSoleaferrea	acne	rs7400877	T	C	-0.0951085	0.0212799	9.29448e-06	0.0272119	0.0362754	0.453167	19.9756
genus_CandidatusSoleaferrea	acne	rs9973954	A	G	0.0892075	0.0195401	5.94796e-06	-0.0571604	0.0311903	0.0668575	20.8424
genus_Fusicatenibacter	acne	rs10439674	A	G	-0.0572129	0.0130007	7.68485e-06	-0.0393436	0.0370132	0.287798	19.3667
genus_Fusicatenibacter	acne	rs167879	C	T	-0.0659543	0.0148763	5.86893e-06	0.0554309	0.0419912	0.186815	19.6562
genus_Fusicatenibacter	acne	rs1864685	A	C	-0.0494799	0.0108105	4.96161e-06	0.0419311	0.0303093	0.16653	20.9492
genus_Fusicatenibacter	acne	rs2025938	G	A	-0.0967298	0.0205426	2.98832e-06	0.0390221	0.0603458	0.517863	22.1723
genus_Fusicatenibacter	acne	rs206581	A	G	-0.0568339	0.0127894	8.95756e-06	0.0205372	0.0362432	0.570953	19.7476
genus_Fusicatenibacter	acne	rs2132128	G	A	-0.0771914	0.0160344	1.07686e-06	0.0731584	0.0496295	0.140458	23.1755
genus_Fusicatenibacter	acne	rs3303	T	C	-0.0953657	0.020407	3.93891e-06	0.0752876	0.0610488	0.217487	21.8387
genus_Fusicatenibacter	acne	rs4378146	A	C	-0.0616691	0.0125259	7.20451e-07	0.0674299	0.0342574	0.0490309	24.2392
genus_Fusicatenibacter	acne	rs60254196	A	G	-0.0492427	0.0109365	5.46739e-06	0.0496328	0.0299095	0.0970287	20.2735
genus_Fusicatenibacter	acne	rs62187631	T	C	-0.0710571	0.015924	4.54526e-06	0.0148573	0.0377035	0.693539	19.9118
genus_Fusicatenibacter	acne	rs62353480	A	G	-0.0701397	0.0145589	1.56768e-06	0.0555258	0.0397463	0.162412	23.2098
genus_Fusicatenibacter	acne	rs6515626	G	A	0.141575	0.0313559	7.28654e-06	-0.0698147	0.0596625	0.241936	20.3862
genus_Fusicatenibacter	acne	rs704418	T	C	0.0739124	0.0151073	7.77428e-07	-0.0176775	0.0450502	0.694767	23.9366
genus_Fusicatenibacter	acne	rs73103914	A	G	-0.0597324	0.0134458	8.29563e-06	-0.0022123	0.0415826	0.95757	19.7355
genus_Fusicatenibacter	acne	rs792108	T	C	-0.0508345	0.0113843	8.49535e-06	-0.0706042	0.0303046	0.0198157	19.939
genus_Fusicatenibacter	acne	rs8028026	A	G	-0.0792146	0.0180505	8.0633e-06	0.0396689	0.0512678	0.439073	19.259
genus_Fusicatenibacter	acne	rs8063430	T	C	-0.104026	0.022217	4.9289e-06	-0.0743172	0.0681637	0.275592	21.9239
genus_Fusicatenibacter	acne	rs9905659	G	A	-0.061617	0.0136576	7.30993e-06	0.00152451	0.0385723	0.968473	20.3542
genus_Lactobacillus	acne	rs12693845	C	T	-0.0805447	0.0177429	8.9632e-06	0.04092	0.0307069	0.182663	20.6075
genus_Lactobacillus	acne	rs1530559	G	A	0.0804001	0.0178207	4.93109e-06	-0.0638158	0.0299883	0.033335	20.3545
genus_Lactobacillus	acne	rs16861661	G	A	-0.183147	0.038148	1.2781e-06	0.0336611	0.0596629	0.572626	23.0492
genus_Lactobacillus	acne	rs62314653	C	A	0.187692	0.0394585	2.24383e-06	-0.00682084	0.0635527	0.914531	22.6262
genus_Lactobacillus	acne	rs7399658	G	A	-0.107134	0.0221883	3.12099e-06	0.0693139	0.0388147	0.0741379	23.3134
genus_Lactobacillus	acne	rs768253	T	G	-0.079195	0.0171791	4.2477e-06	0.021754	0.0299905	0.46823	21.2518
genus_Lactobacillus	acne	rs77478751	A	G	-0.219886	0.0475759	7.32705e-06	0.0550783	0.0465411	0.236637	21.3609
genus_Lactobacillus	acne	rs921925	A	C	0.0985077	0.0203229	9.71665e-07	-0.0150793	0.0365685	0.680078	23.4947
order_Bifidobacteriales	acne	rs10831953	G	A	0.0537537	0.0123746	9.94742e-06	-0.0644141	0.0324697	0.0472759	18.8693
order_Bifidobacteriales	acne	rs12446429	T	C	0.0810099	0.019073	8.52886e-06	0.0251606	0.0384055	0.512383	18.04
order_Bifidobacteriales	acne	rs13020688	G	A	0.0584045	0.0122081	1.57375e-06	-0.0079793	0.0325242	0.806198	22.8872
order_Bifidobacteriales	acne	rs182549	C	T	0.11707	0.0126703	5.942e-20	-0.102436	0.030636	0.000826875	85.3717
order_Bifidobacteriales	acne	rs4957061	T	C	0.0569873	0.0116907	1.1517e-06	-0.00855001	0.0302846	0.777696	23.7614
order_Bifidobacteriales	acne	rs540489	T	G	-0.0632518	0.013817	5.36811e-06	-0.0485484	0.039153	0.214988	20.9567
order_Bifidobacteriales	acne	rs55888705	A	G	0.053673	0.0120586	8.66208e-06	-0.0111313	0.0332068	0.737466	19.8114
order_Bifidobacteriales	acne	rs6899771	A	G	-0.0914312	0.0202604	7.27995e-06	0.0708281	0.0494084	0.151708	20.3655
order_Bifidobacteriales	acne	rs7174549	C	T	0.0551726	0.0124655	6.8678e-06	-0.0209978	0.0310919	0.499457	19.5898
order_Bifidobacteriales	acne	rs7322849	T	C	0.110676	0.0200996	1.74032e-08	0.00513443	0.0520566	0.921431	30.3202
order_Bifidobacteriales	acne	rs857444	C	T	0.0553965	0.0120669	3.82492e-06	-0.000339221	0.0308392	0.991224	21.0752
class_Mollicutes	seborrheic dermatitis	rs10108398	G	A	0.0769142	0.0153953	1.09e-06	0.00467742	0.033377	0.88855	24.9596
class_Mollicutes	seborrheic dermatitis	rs11890098	A	G	0.074438	0.0153389	9.57e-07	-0.0150259	0.0333453	0.652268	23.5507
class_Mollicutes	seborrheic dermatitis	rs12566890	T	G	-0.101147	0.0230978	3.65e-06	-0.0374744	0.0445327	0.400067	19.1763
class_Mollicutes	seborrheic dermatitis	rs17214486	C	A	0.06099	0.0135623	6.61e-06	0.0178848	0.031969	0.57586	20.2233
class_Mollicutes	seborrheic dermatitis	rs2464826	A	C	0.0944239	0.0211806	8.4e-06	0.0539121	0.0471071	0.252435	19.8741
class_Mollicutes	seborrheic dermatitis	rs28537087	G	A	0.0820873	0.0188312	8.07e-06	0.00195414	0.0346976	0.955088	19.0019
class_Mollicutes	seborrheic dermatitis	rs3768491	A	G	-0.0681052	0.0149061	4.23e-06	-0.0980348	0.0331618	0.00311401	20.8753
class_Mollicutes	seborrheic dermatitis	rs4885016	T	C	-0.0819606	0.0181628	7.27e-06	-0.0617406	0.0438278	0.158921	20.3632
class_Mollicutes	seborrheic dermatitis	rs6043847	T	C	-0.114937	0.0248606	4.55e-06	0.0151271	0.0639353	0.812967	21.3746
class_Mollicutes	seborrheic dermatitis	rs72901605	T	C	-0.0841852	0.0178119	3.26e-06	-0.0152466	0.0466891	0.744004	22.3383
class_Mollicutes	seborrheic dermatitis	rs74603314	T	C	0.221639	0.0462918	1.56e-06	0.0670439	0.0769628	0.383688	22.9238
class_Mollicutes	seborrheic dermatitis	rs78169027	A	G	-0.108283	0.0237289	5.88e-06	0.0149088	0.0628503	0.812493	20.824
genus_Eubacterium eligens group	seborrheic dermatitis	rs182318	G	A	-0.0824941	0.0195615	8.4e-06	0.0211723	0.0544855	0.697583	17.7845
genus_Eubacterium eligens group	seborrheic dermatitis	rs2200429	A	G	-0.0888825	0.0198479	5.3e-06	0.0690343	0.0501133	0.168338	20.0541
genus_Eubacterium eligens group	seborrheic dermatitis	rs265534	T	G	-0.0563756	0.0120127	2.27e-06	0.0863888	0.0297662	0.00370502	22.0242
genus_Eubacterium eligens group	seborrheic dermatitis	rs4583233	A	C	0.0670205	0.0128122	2.84e-07	-0.0412925	0.0331117	0.212374	27.3633
genus_Eubacterium eligens group	seborrheic dermatitis	rs56080211	C	T	0.123093	0.0282743	9.14e-06	0.0153116	0.0563781	0.785939	18.9531
genus_Eubacterium eligens group	seborrheic dermatitis	rs6923695	T	G	0.103268	0.0229524	4.87e-06	-0.100935	0.0598825	0.091884	20.2428
genus_Butyrivibrio	seborrheic dermatitis	rs1007475	G	T	0.118065	0.0261271	7.92e-06	-0.0265261	0.033427	0.427456	20.4204
genus_Butyrivibrio	seborrheic dermatitis	rs11761679	T	C	0.154775	0.0321539	2.2e-06	0.0991141	0.0430592	0.0213457	23.1705
genus_Butyrivibrio	seborrheic dermatitis	rs142855850	A	G	0.205013	0.0457138	6.86e-06	-0.0195457	0.0509229	0.701105	20.1127
genus_Butyrivibrio	seborrheic dermatitis	rs16934069	T	C	-0.133784	0.0299444	8.86e-06	0.0455873	0.0391189	0.243876	19.9609
genus_Butyrivibrio	seborrheic dermatitis	rs16941336	C	T	0.127488	0.0267936	1.53e-06	-0.0510206	0.0356408	0.152281	22.6398
genus_Butyrivibrio	seborrheic dermatitis	rs17163238	G	A	0.140987	0.0309117	5.51e-06	-0.0279671	0.0377446	0.458719	20.8023
genus_Butyrivibrio	seborrheic dermatitis	rs4537857	T	C	-0.12459	0.0260992	1.8e-06	0.0254988	0.031659	0.420578	22.7882
genus_Butyrivibrio	seborrheic dermatitis	rs486484	A	G	-0.108349	0.0240008	6.61e-06	0.0486588	0.03025	0.107713	20.3796
genus_Butyrivibrio	seborrheic dermatitis	rs4928024	A	G	-0.17471	0.0389333	8.19e-06	-0.0167804	0.0385822	0.663616	20.137
genus_Butyrivibrio	seborrheic dermatitis	rs72723662	C	T	0.224078	0.0449336	7.86e-07	-0.119537	0.0443212	0.00699552	24.8689
genus_Butyrivibrio	seborrheic dermatitis	rs74622183	A	G	-0.201027	0.0428204	2.46e-06	-0.00285787	0.0525302	0.956613	22.0398
genus_Butyrivibrio	seborrheic dermatitis	rs77356209	T	C	0.216874	0.0483299	6.66e-06	-0.0393771	0.071275	0.580628	20.1365
genus_Butyrivibrio	seborrheic dermatitis	rs7752361	A	G	-0.11923	0.0239975	7.69e-07	0.0478019	0.0298592	0.109397	24.6855
genus_Butyrivibrio	seborrheic dermatitis	rs7763512	G	A	0.119846	0.0253367	3.11e-06	-0.0498697	0.0302	0.0986734	22.374
genus_Butyrivibrio	seborrheic dermatitis	rs9349693	A	G	0.117973	0.0259861	5.55e-06	-0.0140439	0.0327701	0.668244	20.6102
genus_Howardella	seborrheic dermatitis	rs10048062	C	T	-0.147352	0.0336531	8.59e-06	0.0584172	0.0525047	0.265877	19.1718
genus_Howardella	seborrheic dermatitis	rs12452946	A	G	-0.105833	0.0228941	3.8e-06	0.0615731	0.0298093	0.0388696	21.3696
genus_Howardella	seborrheic dermatitis	rs1484873	A	G	-0.227831	0.046335	2.56e-06	0.0585821	0.0416289	0.159354	24.1773
genus_Howardella	seborrheic dermatitis	rs17167098	G	A	-0.169366	0.0352068	1.12e-06	0.0894695	0.0436884	0.0405695	23.1419
genus_Howardella	seborrheic dermatitis	rs2154047	C	A	-0.192557	0.0420093	9.97e-06	0.023317	0.0525028	0.656965	21.0101
genus_Howardella	seborrheic dermatitis	rs36081916	T	C	-0.18123	0.0402987	4.7e-06	0.0155991	0.0531557	0.769169	20.2244
genus_Howardella	seborrheic dermatitis	rs3791893	A	G	0.147035	0.034023	9.5e-06	-0.000127079	0.0426052	0.99762	18.6766
genus_Howardella	seborrheic dermatitis	rs609430	T	G	-0.112045	0.0239328	3.34e-06	0.0255463	0.0312702	0.413955	21.918
genus_Howardella	seborrheic dermatitis	rs672217	G	A	0.164146	0.0349993	3.52e-06	-0.0269223	0.0374942	0.472733	21.9959
genus_Ruminiclostridium5	seborrheic dermatitis	rs10827477	A	G	-0.0547387	0.0115163	2.19e-06	0.0445935	0.0312691	0.153834	22.5922
genus_Ruminiclostridium5	seborrheic dermatitis	rs113753996	T	C	0.0820689	0.0174463	3.99e-06	-0.0197846	0.03863	0.608541	22.1285
genus_Ruminiclostridium5	seborrheic dermatitis	rs1223978	T	C	0.0484169	0.0108254	8.16e-06	-0.0172774	0.0300345	0.565122	20.0034
genus_Ruminiclostridium5	seborrheic dermatitis	rs1492620	T	C	-0.0830505	0.0180073	3.53e-06	0.0140759	0.0445701	0.752144	21.271
genus_Ruminiclostridium5	seborrheic dermatitis	rs2791343	T	C	0.051717	0.0113369	5.54e-06	-0.0088373	0.0304303	0.771502	20.8104
genus_Ruminiclostridium5	seborrheic dermatitis	rs2833828	G	A	0.0489617	0.0108702	6.82e-06	-0.0269758	0.0303305	0.37379	20.2879
genus_Ruminiclostridium5	seborrheic dermatitis	rs4955951	A	G	-0.0713749	0.0165826	9.96e-06	0.0897432	0.0463859	0.0530261	18.5261
genus_Ruminiclostridium5	seborrheic dermatitis	rs6121460	G	A	0.0932955	0.0199206	2.64e-06	-0.0151178	0.0547965	0.782633	21.934
genus_Ruminiclostridium5	seborrheic dermatitis	rs79968837	A	G	-0.0950311	0.0193507	1.15e-06	0.0767391	0.067949	0.258744	24.1177
genus_Ruminiclostridium5	seborrheic dermatitis	rs8053158	A	G	-0.0740543	0.0159151	5.9e-06	-0.0122021	0.0458201	0.790005	21.6512
genus_Ruminococcaceae UCG004	seborrheic dermatitis	rs10976229	T	G	0.095976	0.0214554	7.04e-06	-0.0430302	0.044548	0.33408	20.0103
genus_Ruminococcaceae UCG004	seborrheic dermatitis	rs11961899	G	A	-0.0707825	0.0161381	9.18e-06	0.0215241	0.0333261	0.518368	19.2374
genus_Ruminococcaceae UCG004	seborrheic dermatitis	rs12125734	G	T	0.133972	0.0257417	2.09e-07	-0.0767006	0.0515317	0.136641	27.0865
genus_Ruminococcaceae UCG004	seborrheic dermatitis	rs2248146	T	C	0.0689452	0.0153649	8.2e-06	-0.0352376	0.0313548	0.261084	20.1348
genus_Ruminococcaceae UCG004	seborrheic dermatitis	rs3800154	A	C	-0.0797959	0.0177639	6.12e-06	0.0145017	0.0339657	0.669414	20.1782
genus_Ruminococcaceae UCG004	seborrheic dermatitis	rs511258	G	A	-0.0757474	0.0162475	4.52e-06	0.0534976	0.0383928	0.16349	21.7352
genus_Ruminococcaceae UCG004	seborrheic dermatitis	rs550351	A	C	0.078587	0.018003	9.43e-06	-0.0266404	0.0301412	0.376776	19.055
genus_Ruminococcaceae UCG004	seborrheic dermatitis	rs6769553	A	G	0.0849743	0.0157451	7.91e-08	-0.0123382	0.0338746	0.715685	29.1264
genus_Ruminococcaceae UCG004	seborrheic dermatitis	rs7569771	A	G	-0.075914	0.0170308	8.12e-06	-0.0161219	0.0346237	0.64148	19.8689
genus_Ruminococcaceae UCG004	seborrheic dermatitis	rs872501	G	A	0.116125	0.025946	5.81e-06	-0.0143315	0.0551959	0.795135	20.0313
genus_Ruminococcaceae UCG004	seborrheic dermatitis	rs9818949	G	T	0.0859927	0.0188671	5.39e-06	-0.0330117	0.0376155	0.380156	20.7735
genus_Ruminococcaceae UCG014	seborrheic dermatitis	rs10495392	C	T	-0.082486	0.0187194	9.96e-06	-0.144179	0.0576819	0.0124351	19.4166
genus_Ruminococcaceae UCG014	seborrheic dermatitis	rs10791168	A	G	-0.0664624	0.0150069	9.76e-06	-0.0736172	0.0386939	0.0570992	19.6142
genus_Ruminococcaceae UCG014	seborrheic dermatitis	rs10941294	C	T	-0.122057	0.0260017	2.4e-06	-0.0360474	0.0660318	0.585128	22.0356
genus_Ruminococcaceae UCG014	seborrheic dermatitis	rs115777838	T	C	-0.18835	0.0386643	4.62e-07	-0.0887682	0.0473795	0.0609916	23.7306
genus_Ruminococcaceae UCG014	seborrheic dermatitis	rs12638134	T	G	0.0582548	0.0119657	1.21e-06	0.0243028	0.0301374	0.420012	23.702
genus_Ruminococcaceae UCG014	seborrheic dermatitis	rs34402072	C	T	-0.0688023	0.0156083	9.8e-06	0.0397877	0.0424399	0.348498	19.431
genus_Ruminococcaceae UCG014	seborrheic dermatitis	rs56105232	G	A	0.139276	0.0299132	2.91e-06	0.00373961	0.0628533	0.952556	21.6783
genus_Ruminococcaceae UCG014	seborrheic dermatitis	rs72809222	T	C	0.0671775	0.0139838	2.41e-06	0.0166857	0.0365446	0.64797	23.078
genus_Ruminococcaceae UCG014	seborrheic dermatitis	rs853612	A	G	-0.0528257	0.0119367	9.75e-06	-0.0130828	0.0305064	0.668029	19.585
genus_Ruminococcaceae UCG014	seborrheic dermatitis	rs995642	C	T	0.060048	0.0126417	1.9e-06	0.00441728	0.034901	0.899284	22.5625
genus_Victivallis	seborrheic dermatitis	rs11899949	G	A	0.130568	0.0276239	2.77e-06	-0.0366707	0.0323671	0.257231	22.341
genus_Victivallis	seborrheic dermatitis	rs12512543	A	C	-0.178036	0.0374344	2.54e-06	-0.113568	0.0542116	0.0361801	22.619
genus_Victivallis	seborrheic dermatitis	rs173120	T	C	0.13381	0.0290127	7.65e-06	0.0557916	0.0382121	0.144277	21.2715
genus_Victivallis	seborrheic dermatitis	rs1882775	A	G	-0.13827	0.031273	8.73e-06	-0.0236802	0.0385817	0.539368	19.5488
genus_Victivallis	seborrheic dermatitis	rs2546432	T	C	-0.110803	0.0249655	9.93e-06	-0.0555758	0.0299879	0.063844	19.6981
genus_Victivallis	seborrheic dermatitis	rs342302	A	G	-0.152754	0.0351572	8.16e-06	0.043077	0.0433232	0.320068	18.878
genus_Victivallis	seborrheic dermatitis	rs4764863	G	A	0.121561	0.0246058	8.22e-07	0.00353226	0.0300363	0.906385	24.4068
genus_Victivallis	seborrheic dermatitis	rs4895919	T	C	-0.116918	0.0247515	2.75e-06	-0.0331775	0.0298873	0.266962	22.3128
genus_Victivallis	seborrheic dermatitis	rs56349194	A	G	-0.158501	0.0315231	6.26e-07	-0.0809387	0.0442648	0.067473	25.2818
genus_Victivallis	seborrheic dermatitis	rs911666	T	C	-0.118576	0.0263146	7.65e-06	-0.0431785	0.0323853	0.182442	20.3048
phylum_Tenericutes	seborrheic dermatitis	rs10108398	G	A	0.0769142	0.0153953	1.09e-06	0.00467742	0.033377	0.88855	24.9596
phylum_Tenericutes	seborrheic dermatitis	rs11890098	A	G	0.074438	0.0153389	9.57e-07	-0.0150259	0.0333453	0.652268	23.5507
phylum_Tenericutes	seborrheic dermatitis	rs12566890	T	G	-0.101147	0.0230978	3.65e-06	-0.0374744	0.0445327	0.400067	19.1763
phylum_Tenericutes	seborrheic dermatitis	rs17214486	C	A	0.06099	0.0135623	6.61e-06	0.0178848	0.031969	0.57586	20.2233
phylum_Tenericutes	seborrheic dermatitis	rs2464826	A	C	0.0944239	0.0211806	8.4e-06	0.0539121	0.0471071	0.252435	19.8741
phylum_Tenericutes	seborrheic dermatitis	rs28537087	G	A	0.0820873	0.0188312	8.07e-06	0.00195414	0.0346976	0.955088	19.0019
phylum_Tenericutes	seborrheic dermatitis	rs3768491	A	G	-0.0681052	0.0149061	4.23e-06	-0.0980348	0.0331618	0.00311401	20.8753
phylum_Tenericutes	seborrheic dermatitis	rs4885016	T	C	-0.0819606	0.0181628	7.27e-06	-0.0617406	0.0438278	0.158921	20.3632
phylum_Tenericutes	seborrheic dermatitis	rs6043847	T	C	-0.114937	0.0248606	4.55e-06	0.0151271	0.0639353	0.812967	21.3746
phylum_Tenericutes	seborrheic dermatitis	rs72901605	T	C	-0.0841852	0.0178119	3.26e-06	-0.0152466	0.0466891	0.744004	22.3383
phylum_Tenericutes	seborrheic dermatitis	rs74603314	T	C	0.221639	0.0462918	1.56e-06	0.0670439	0.0769628	0.383688	22.9238
phylum_Tenericutes	seborrheic dermatitis	rs78169027	A	G	-0.108283	0.0237289	5.88e-06	0.0149088	0.0628503	0.812493	20.824
family_Victivallaceae	urticaria	rs11671100	A	C	-0.160034	0.0349472	4.08e-06	-0.0060137	0.0189232	0.750641	20.9701
family_Victivallaceae	urticaria	rs11764871	G	T	0.127099	0.025656	7.49e-07	0.0428375	0.016364	0.00884993	24.5418
family_Victivallaceae	urticaria	rs2944282	T	C	-0.124197	0.0257026	1.57e-06	0.000950654	0.0169079	0.955162	23.3489
family_Victivallaceae	urticaria	rs34962571	A	C	-0.186945	0.0418412	6.25e-06	-0.0114304	0.0252839	0.651208	19.9628
family_Victivallaceae	urticaria	rs4396289	C	T	-0.152918	0.0288525	1.54e-07	-0.0122375	0.0225956	0.588102	28.0897
family_Victivallaceae	urticaria	rs61702987	T	C	0.145501	0.0300007	3.08e-06	-0.0215958	0.0244481	0.377056	23.5218
family_Victivallaceae	urticaria	rs62570196	C	T	-0.246101	0.0483077	2.7e-07	-0.0338452	0.0379636	0.372652	25.9535
family_Victivallaceae	urticaria	rs6545794	A	G	-0.197786	0.0410495	5.97e-07	-0.00573254	0.0233334	0.80593	23.2152
family_Victivallaceae	urticaria	rs7077363	G	A	0.148942	0.0318366	2.83e-06	0.0226721	0.0205761	0.270519	21.8868
family_Victivallaceae	urticaria	rs7314815	G	A	0.101088	0.0225594	6.4e-06	0.0136546	0.015296	0.372022	20.0791
family_Victivallaceae	urticaria	rs7627405	C	T	-0.134158	0.0301427	8.19e-06	-0.0293487	0.0191793	0.125961	19.8092
genus_Eubacterium eligens group	urticaria	rs182318	G	A	-0.0824941	0.0195615	8.4e-06	0.0266657	0.0276548	0.334928	17.7845
genus_Eubacterium eligens group	urticaria	rs2200429	A	G	-0.0888825	0.0198479	5.3e-06	0.0388534	0.0255438	0.128248	20.0541
genus_Eubacterium eligens group	urticaria	rs265534	T	G	-0.0563756	0.0120127	2.27e-06	0.0121268	0.0152539	0.426614	22.0242
genus_Eubacterium eligens group	urticaria	rs4583233	A	C	0.0670205	0.0128122	2.84e-07	-0.0060077	0.0168529	0.721481	27.3633
genus_Eubacterium eligens group	urticaria	rs56080211	C	T	0.123093	0.0282743	9.14e-06	-0.00213158	0.0287172	0.94083	18.9531
genus_Eubacterium eligens group	urticaria	rs6923695	T	G	0.103268	0.0229524	4.87e-06	-0.0988897	0.0312863	0.0015734	20.2428
genus_Eubacterium xylanophilumg roup	urticaria	rs10140184	A	C	0.0576795	0.012599	4.96e-06	-0.0192568	0.0154209	0.211759	20.959
genus_Eubacterium xylanophilumg roup	urticaria	rs10917203	A	C	0.0612633	0.0130917	3.15e-06	-0.0354368	0.0155629	0.0227861	21.8983
genus_Eubacterium xylanophilumg roup	urticaria	rs112176119	C	T	-0.113455	0.0245762	3.33e-06	-0.00345959	0.0261139	0.894604	21.3119
genus_Eubacterium xylanophilumg roup	urticaria	rs13239072	G	A	0.0687427	0.0142728	1.82e-06	0.00686932	0.0169931	0.686036	23.1971
genus_Eubacterium xylanophilumg roup	urticaria	rs17830032	G	A	-0.160597	0.0310515	2.39e-07	0.0432356	0.0280148	0.122755	26.7494
genus_Eubacterium xylanophilumg roup	urticaria	rs1999224	G	T	-0.0949051	0.0203503	3.75e-06	0.00766453	0.02551	0.763832	21.749
genus_Eubacterium xylanophilumg roup	urticaria	rs2012708	A	G	0.0573202	0.0126905	6.53e-06	-0.00287513	0.0159903	0.857305	20.4013
genus_Eubacterium xylanophilumg roup	urticaria	rs2213117	T	G	0.0877797	0.0189012	4.21e-06	0.00432659	0.0208063	0.835271	21.5679
genus_Eubacterium xylanophilumg roup	urticaria	rs75586835	A	G	-0.114498	0.0263455	9.39e-06	0.048276	0.0298459	0.105769	18.8878
genus_Coprococcus3	urticaria	rs10810043	A	G	0.0515518	0.0115923	9.27e-06	0.00660014	0.0161563	0.682892	19.7764
genus_Coprococcus3	urticaria	rs11077359	T	C	-0.0645443	0.0148833	9.64e-06	-0.0388099	0.0202401	0.0551785	18.8069
genus_Coprococcus3	urticaria	rs11080344	C	T	0.0516921	0.0113054	4.79e-06	0.0122003	0.0152455	0.423563	20.9062
genus_Coprococcus3	urticaria	rs13247359	G	A	0.051211	0.0113031	7.33e-06	0.011033	0.0152872	0.470471	20.5273
genus_Coprococcus3	urticaria	rs178271	T	C	0.145257	0.0294239	7.81e-07	-0.0498397	0.0591237	0.399244	24.371
genus_Coprococcus3	urticaria	rs4575475	G	A	0.0619514	0.0137787	7.04e-06	-0.00264205	0.0181228	0.88409	20.2155
genus_Coprococcus3	urticaria	rs7521171	G	A	-0.0596434	0.0129279	4.32e-06	-0.0220631	0.0164833	0.180729	21.2849
genus_Coprococcus3	urticaria	rs8100692	T	C	0.0577411	0.0113476	4.16e-07	0.0173809	0.0152628	0.254799	25.8918
genus_Defluviitaleaceae UCG011	urticaria	rs112893842	T	C	0.11381	0.0232806	1.45e-06	0.0190893	0.0265424	0.472017	23.8988
genus_Defluviitaleaceae UCG011	urticaria	rs1582238	T	C	0.0805036	0.0167257	1.57e-06	0.00987177	0.0158634	0.533746	23.1667
genus_Defluviitaleaceae UCG011	urticaria	rs2892880	G	A	0.0817755	0.0181686	6.83e-06	0.00791953	0.017502	0.650913	20.2582
genus_Defluviitaleaceae UCG011	urticaria	rs4344384	G	T	0.0715978	0.0156309	4.83e-06	0.00230796	0.0152055	0.879357	20.9812
genus_Defluviitaleaceae UCG011	urticaria	rs4677103	A	G	0.0977912	0.0197263	9.6e-07	0.00610969	0.0200774	0.760894	24.5758
genus_Defluviitaleaceae UCG011	urticaria	rs55658617	T	C	0.174369	0.0362226	2.15e-06	-0.0032278	0.04118	0.937524	23.1728
genus_Defluviitaleaceae UCG011	urticaria	rs72731813	C	T	-0.147383	0.0293796	4.33e-07	-0.132284	0.0366955	0.000312248	25.1653
genus_Defluviitaleaceae UCG011	urticaria	rs9608282	T	G	0.142939	0.0299793	2.52e-06	0.0244016	0.0425788	0.566582	22.7332
genus_Defluviitaleaceae UCG011	urticaria	rs9725395	A	G	-0.13834	0.029554	3.52e-06	-0.0299806	0.0239872	0.211351	21.9109
genus_Intestinibacter	urticaria	rs11109097	C	T	0.0624272	0.0138539	5.49e-06	0.0124178	0.0153149	0.417461	20.305
genus_Intestinibacter	urticaria	rs118030283	G	A	-0.151829	0.0324471	2.67e-06	-0.0461495	0.0363955	0.204798	21.8956
genus_Intestinibacter	urticaria	rs16938435	T	C	-0.112189	0.0235439	1.8e-06	-0.0201924	0.0256262	0.43072	22.706
genus_Intestinibacter	urticaria	rs2098844	C	T	-0.0575295	0.0128416	6.79e-06	-0.0114211	0.0157755	0.469079	20.0699
genus_Intestinibacter	urticaria	rs2702387	A	G	0.0608559	0.0132145	4.26e-06	0.0164118	0.0154215	0.287229	21.2081
genus_Intestinibacter	urticaria	rs4327025	G	A	-0.0810346	0.0154397	1.64e-07	-0.029128	0.0194904	0.135051	27.5464
genus_Intestinibacter	urticaria	rs447950	A	G	0.0628342	0.0136652	5.64e-06	0.0207504	0.0156806	0.185731	21.1426
genus_Intestinibacter	urticaria	rs478972	T	C	-0.142681	0.0297116	1.82e-06	-0.0202551	0.0262966	0.441148	23.0611
genus_Intestinibacter	urticaria	rs6062862	A	G	0.0924508	0.0204658	6.68e-06	0.00471904	0.0276119	0.864298	20.4063
genus_Intestinibacter	urticaria	rs62430350	T	C	0.151096	0.0351476	6.84e-06	0.0326332	0.040287	0.417929	18.4805
genus_Intestinibacter	urticaria	rs68093214	C	T	0.0662258	0.0149877	9.26e-06	0.0443002	0.0177328	0.0124822	19.5246
genus_Intestinibacter	urticaria	rs6875660	C	T	0.0890455	0.0193905	3.06e-06	-0.0152888	0.0319033	0.63178	21.0885
genus_Intestinibacter	urticaria	rs893394	G	A	0.0583322	0.0130729	7.85e-06	0.00497168	0.0154367	0.7474	19.9099
genus_Intestinibacter	urticaria	rs9348442	C	T	0.099082	0.0221625	6.26e-06	0.0617394	0.0226173	0.00633841	19.9871
genus_Lachnospiraceae NK4A136 group	urticaria	rs10952110	G	T	0.0487709	0.0109614	9.08e-06	-0.0151503	0.0153261	0.322896	19.7964
genus_Lachnospiraceae NK4A136 group	urticaria	rs11263806	A	G	-0.0524615	0.0116758	5.07e-06	0.00424032	0.0160177	0.79122	20.1887
genus_Lachnospiraceae NK4A136 group	urticaria	rs12611395	A	G	-0.0902532	0.0199652	5.83e-06	-0.00191517	0.0247601	0.938346	20.4351
genus_Lachnospiraceae NK4A136 group	urticaria	rs160061	A	G	0.0513831	0.0108094	2.12e-06	-0.0295752	0.0151906	0.0515418	22.5963
genus_Lachnospiraceae NK4A136 group	urticaria	rs28540839	A	C	0.0508285	0.0110591	9.34e-06	-0.00517464	0.0151896	0.733353	21.1239
genus_Lachnospiraceae NK4A136 group	urticaria	rs2880566	T	C	0.0599578	0.0134693	5.61e-06	0.00468316	0.0214865	0.827461	19.8155
genus_Lachnospiraceae NK4A136 group	urticaria	rs4955932	T	C	-0.0492283	0.0109388	7.05e-06	-0.00148645	0.015695	0.924546	20.2531
genus_Lachnospiraceae NK4A136 group	urticaria	rs59805249	T	C	0.0936162	0.0207982	9.45e-06	-0.0182294	0.0262248	0.48698	20.2605
genus_Lachnospiraceae NK4A136 group	urticaria	rs68104925	T	C	-0.0549104	0.0115385	2.37e-06	-0.0175387	0.0164949	0.287655	22.647
genus_Lachnospiraceae NK4A136 group	urticaria	rs7073658	T	G	-0.0499621	0.0109693	5.27e-06	0.00267437	0.0152252	0.860566	20.7456
genus_Lachnospiraceae NK4A136 group	urticaria	rs73044693	A	G	-0.10758	0.0229884	3.57e-06	0.0149573	0.0299405	0.617381	21.9
genus_Lachnospiraceae NK4A136 group	urticaria	rs7616165	G	T	-0.230542	0.0483465	2.77e-06	0.0775308	0.0485528	0.110302	22.739
genus_Lachnospiraceae NK4A136 group	urticaria	rs76193507	A	G	-0.22973	0.0499776	2.93e-06	0.00968532	0.0269959	0.719767	21.1293
genus_Lachnospiraceae NK4A136 group	urticaria	rs7832116	A	G	-0.0714756	0.0151703	3.57e-06	0.060435	0.0224437	0.0070868	22.1987
genus_Lachnospiraceae NK4A136 group	urticaria	rs954878	A	G	-0.0520656	0.0109082	1.78e-06	-0.00108574	0.0157379	0.944998	22.7821
genus_Lachnospiraceae UCG010	urticaria	rs10414815	T	C	0.10453	0.0230253	4.24e-06	0.0138444	0.0365749	0.705044	20.6096
genus_Lachnospiraceae UCG010	urticaria	rs11192447	A	G	0.126592	0.024345	4.69e-07	-0.0452861	0.0348511	0.193801	27.0392
genus_Lachnospiraceae UCG010	urticaria	rs12346653	C	T	0.0657686	0.0139569	2.7e-06	-0.0135527	0.0186726	0.467957	22.2053
genus_Lachnospiraceae UCG010	urticaria	rs17730011	G	A	-0.0702357	0.015706	7.85e-06	0.0233749	0.0185474	0.207568	19.9979
genus_Lachnospiraceae UCG010	urticaria	rs2833528	C	T	-0.0562148	0.0127763	9.92e-06	0.0257787	0.0157356	0.101371	19.3594
genus_Lachnospiraceae UCG010	urticaria	rs336138	G	T	0.0779543	0.0171865	7.48e-06	-0.0183504	0.023747	0.439672	20.5733
genus_Lachnospiraceae UCG010	urticaria	rs4576377	A	C	-0.0572001	0.0127043	7.63e-06	0.00826172	0.0157408	0.599681	20.2718
genus_Lachnospiraceae UCG010	urticaria	rs72894957	G	A	0.222263	0.0486425	5.68e-06	-0.110079	0.0510558	0.0310799	20.8786
genus_Lachnospiraceae UCG010	urticaria	rs74315802	G	T	0.0867262	0.0183477	3.19e-06	0.00146686	0.0198282	0.941028	22.3428
genus_Lachnospiraceae UCG010	urticaria	rs9981767	A	C	0.0655062	0.0131994	9.96e-07	9.61e-05	0.0174576	0.99561	24.6295
genus_Ruminococcaceae UCG011	urticaria	rs10274562	C	T	0.110917	0.0244556	6.5e-06	0.000529941	0.0156059	0.972911	20.5704
genus_Ruminococcaceae UCG011	urticaria	rs12636310	G	A	0.132725	0.0282037	2.81e-06	-0.00835652	0.0175096	0.633181	22.1461
genus_Ruminococcaceae UCG011	urticaria	rs12724320	C	T	-0.120881	0.0249229	1.52e-06	0.0384688	0.0156168	0.0137667	23.5243
genus_Ruminococcaceae UCG011	urticaria	rs1416041	A	C	-0.182339	0.0339898	7.04e-08	0.0135688	0.0187077	0.468264	28.7781
genus_Ruminococcaceae UCG011	urticaria	rs2729556	C	T	-0.109097	0.0233699	3.19e-06	0.0195762	0.0152549	0.199398	21.7928
genus_Ruminococcaceae UCG011	urticaria	rs4490371	T	C	-0.111816	0.0248963	7.75e-06	0.0155186	0.0154836	0.316215	20.1717
genus_Ruminococcaceae UCG011	urticaria	rs79113084	C	T	-0.152166	0.0317519	2.06e-06	-0.00336551	0.0247001	0.89162	22.9664
genus_Ruminococcaceae UCG011	urticaria	rs9729514	A	G	0.184934	0.0394616	2.37e-06	-0.0227034	0.026181	0.385849	21.9625
genus_Veillonella	urticaria	rs1882878	A	G	-0.0768966	0.0163908	2.98e-06	0.0203853	0.0166505	0.220839	22.0096
genus_Veillonella	urticaria	rs2013594	T	C	-0.0720698	0.0155153	3.42e-06	0.0233974	0.0155088	0.131388	21.5767
genus_Veillonella	urticaria	rs62376424	C	T	-0.0762216	0.0163499	3.65e-06	0.0128479	0.016566	0.43801	21.7333
genus_Veillonella	urticaria	rs6656807	A	G	0.0703062	0.0153954	5.5e-06	-0.0326933	0.015806	0.038602	20.8548
genus_Veillonella	urticaria	rs742016	A	G	-0.0688571	0.0149769	4.66e-06	-0.0119617	0.0160929	0.457305	21.1375
genus_Blautia	melanoma	rs11149971	C	T	0.117605	0.02339	1.04e-06	-0.00019183	0.000504387	0.7	25.2808
genus_Blautia	melanoma	rs113271346	C	T	0.0782682	0.0172116	6.85e-06	-1.35e-05	0.000376346	0.97	20.6788
genus_Blautia	melanoma	rs115043014	G	A	-0.206605	0.043992	5.19e-06	0.00154844	0.000552912	0.0051	22.0565
genus_Blautia	melanoma	rs117001700	T	C	0.196414	0.0441122	8.84e-06	0.000229363	0.0005147	0.66	19.8257
genus_Blautia	melanoma	rs12453000	C	T	0.0625335	0.0129987	1.26e-06	0.000266072	0.000281411	0.34	23.1432
genus_Blautia	melanoma	rs16892041	T	C	-0.0622605	0.0141804	8.82e-06	0.0002101	0.00031786	0.51	19.2774
genus_Blautia	melanoma	rs2788271	T	G	-0.0575596	0.0133492	7.16e-06	0.000105259	0.000306221	0.73	18.5921
genus_Blautia	melanoma	rs3005511	A	G	0.0501085	0.0110768	6.19e-06	-8.42e-05	0.000243063	0.73	20.4643
genus_Blautia	melanoma	rs4926264	T	C	0.0826207	0.0178239	5.1e-06	0.00018334	0.000445165	0.68	21.4868
genus_Blautia	melanoma	rs67794373	C	T	0.0601709	0.0123443	1e-06	-0.000907501	0.000275051	0.000969996	23.7597
genus_Blautia	melanoma	rs682885	A	G	-0.0493376	0.0107359	4.49e-06	0.000320594	0.000234575	0.17	21.1194
genus_Blautia	melanoma	rs72973581	A	G	0.125169	0.0265408	1.74e-06	-0.000904592	0.000484593	0.0619998	22.2416
genus_Blautia	melanoma	rs7860714	A	G	-0.0502178	0.0109853	4.09e-06	-7.61e-05	0.000245726	0.760001	20.8975
genus_Erysipelatoclostridium	melanoma	rs1434153	G	A	-0.0684526	0.0152443	6.85e-06	7.47e-05	0.000251098	0.77	20.1634
genus_Erysipelatoclostridium	melanoma	rs16936671	C	T	-0.0968026	0.0217883	6.04e-06	0.000250022	0.000341164	0.46	19.7391
genus_Erysipelatoclostridium	melanoma	rs17804233	T	C	-0.0662914	0.0144203	4.59e-06	-0.000122122	0.000230312	0.6	21.1332
genus_Erysipelatoclostridium	melanoma	rs2901723	C	A	0.0641339	0.0144295	8.79e-06	-0.000146646	0.000229581	0.52	19.7549
genus_Erysipelatoclostridium	melanoma	rs340991	A	G	-0.0740482	0.0158891	3.75e-06	0.000158331	0.000251261	0.53	21.7184
genus_Erysipelatoclostridium	melanoma	rs34528142	C	G	-0.0875551	0.0195556	6.13e-06	0.000474029	0.000325653	0.15	20.0456
genus_Erysipelatoclostridium	melanoma	rs3804326	A	G	0.14147	0.0336352	9.85e-06	0.000311261	0.0004377	0.48	17.6905
genus_Erysipelatoclostridium	melanoma	rs45480394	T	G	-0.0687134	0.0151835	7.66e-06	0.000554804	0.000238452	0.02	20.4804
genus_Erysipelatoclostridium	melanoma	rs4697572	A	G	-0.0810636	0.0163308	7.59e-07	9.8e-05	0.000264039	0.709999	24.6397
genus_Erysipelatoclostridium	melanoma	rs58236560	G	T	-0.111157	0.0234426	2.16e-06	0.000732409	0.000383423	0.0560003	22.4834
genus_Erysipelatoclostridium	melanoma	rs61806970	C	T	0.142548	0.0320688	9.09e-06	0.000113591	0.000490404	0.82	19.7586
genus_Erysipelatoclostridium	melanoma	rs622418	A	G	-0.0668051	0.0143224	3.68e-06	0.000254777	0.000229898	0.27	21.7563
genus_Erysipelatoclostridium	melanoma	rs6474512	A	C	0.067015	0.0143201	3.02e-06	-0.000186622	0.000233134	0.42	21.9003
genus_Erysipelatoclostridium	melanoma	rs710230	T	C	0.143381	0.0281514	6.33e-07	-0.000159399	0.000458159	0.73	25.9409
genus_Erysipelatoclostridium	melanoma	rs7221249	A	G	0.0839861	0.0142741	4.31e-09	-0.000427249	0.000231139	0.0649995	34.619
genus_Erysipelatoclostridium	melanoma	rs9590927	G	A	-0.0646003	0.0143479	6.39e-06	-0.00027701	0.000230647	0.23	20.2717
genus_Parabacteroides	melanoma	rs114567323	T	C	0.186478	0.0405199	5.65e-06	0.000907909	0.000541718	0.0940005	21.1795
genus_Parabacteroides	melanoma	rs115602804	G	A	0.10308	0.0222736	1.93e-06	0.000305963	0.000499902	0.54	21.4176
genus_Parabacteroides	melanoma	rs11965579	G	C	0.162824	0.0381863	8.87e-06	-0.00118269	0.000720571	0.1	18.1811
genus_Parabacteroides	melanoma	rs17141986	G	C	0.0500303	0.0111459	7.27e-06	2.51e-06	0.000235031	0.99	20.1481
genus_Parabacteroides	melanoma	rs3860755	G	C	0.0558784	0.0116625	1.71e-06	8.11e-05	0.000251011	0.75	22.9566
genus_Parabacteroides	melanoma	rs4236095	G	A	0.0761961	0.0157042	1.93e-06	0.000125632	0.000333889	0.709999	23.5416
genus_Parabacteroides	melanoma	rs60884758	C	T	-0.0702667	0.0142249	5.71e-07	-0.000489756	0.000304508	0.11	24.4006
genus_Parabacteroides	melanoma	rs6657302	T	C	-0.10452	0.0225521	9.76e-06	0.000249262	0.000491186	0.61	21.4794
genus_Parabacteroides	melanoma	rs72893646	A	T	-0.0715594	0.0156668	8.83e-06	0.000303424	0.000315343	0.34	20.8629
genus_Parabacteroides	melanoma	rs7298818	C	T	0.0888832	0.0200902	8.54e-06	0.00053704	0.000411757	0.19	19.5736
genus_Prevotella7	melanoma	rs118038478	A	G	0.205676	0.0468917	7.85e-06	-0.000199781	0.00043083	0.64	19.2386
genus_Prevotella7	melanoma	rs12124567	A	G	-0.121281	0.0275017	9.49e-06	-0.000180232	0.000255739	0.48	19.4477
genus_Prevotella7	melanoma	rs12195431	T	C	0.196528	0.0442322	8.73e-06	0.000321796	0.000446756	0.47	19.7411
genus_Prevotella7	melanoma	rs16937247	G	C	0.146098	0.0351529	9.64e-06	-0.000422056	0.000351086	0.23	17.2729
genus_Prevotella7	melanoma	rs2240542	C	T	0.12085	0.0261776	4.84e-06	-0.000448304	0.000254188	0.0779992	21.3124
genus_Prevotella7	melanoma	rs2918132	C	T	-0.114648	0.0254916	6.42e-06	0.000136613	0.000239415	0.57	20.2275
genus_Prevotella7	melanoma	rs430270	A	C	0.139155	0.0297055	2.87e-06	-6.64e-05	0.000292065	0.82	21.9444
genus_Prevotella7	melanoma	rs57404562	C	A	0.155486	0.0316057	6.22e-07	-0.000798124	0.000295652	0.00690001	24.2022
genus_Prevotella7	melanoma	rs79263163	A	C	-0.143982	0.031501	7.51e-06	0.000180826	0.000309024	0.56	20.8914
genus_Prevotella7	melanoma	rs9426434	T	C	-0.123657	0.0278514	9.72e-06	-2.92e-06	0.000264315	0.99	19.7126
genus_Prevotella7	melanoma	rs9959718	G	A	0.133012	0.0275361	1.9e-06	-0.000377433	0.000264514	0.15	23.3333
genus_Ruminococcaceae UCG013	melanoma	rs11581881	C	T	0.0661211	0.0144736	4.73e-06	-0.000290042	0.000305317	0.34	20.8701
genus_Ruminococcaceae UCG013	melanoma	rs12189346	G	A	0.0684961	0.014558	1.68e-06	-0.000176458	0.000321913	0.58	22.1374
genus_Ruminococcaceae UCG013	melanoma	rs12336782	T	C	-0.0856047	0.0189311	8.6e-06	0.000382553	0.000392761	0.33	20.4477
genus_Ruminococcaceae UCG013	melanoma	rs12485353	G	A	-0.0607903	0.0130847	4.19e-06	-0.000303474	0.000283091	0.28	21.5844
genus_Ruminococcaceae UCG013	melanoma	rs12781711	C	T	-0.0656129	0.0117477	2.55e-08	0.000416245	0.000241471	0.0850002	31.1944
genus_Ruminococcaceae UCG013	melanoma	rs16918863	A	C	0.111491	0.0240157	4.16e-06	0.000264938	0.000474601	0.58	21.5522
genus_Ruminococcaceae UCG013	melanoma	rs2428106	C	G	-0.0490863	0.0109903	8.38e-06	-3.08e-05	0.000232583	0.89	19.9482
genus_Ruminococcaceae UCG013	melanoma	rs2730183	G	A	-0.0488692	0.0109907	8.44e-06	0.000471447	0.000229934	0.04	19.7704
genus_Ruminococcaceae UCG013	melanoma	rs4385846	G	T	0.0598405	0.0131807	6.46e-06	-7.88e-05	0.000271822	0.77	20.6117
genus_Ruminococcaceae UCG013	melanoma	rs75088940	T	C	-0.0942968	0.0200712	2.55e-06	0.00084279	0.000408718	0.0389996	22.0722
genus_Ruminococcaceae UCG013	melanoma	rs76973485	G	T	0.194976	0.0418213	3.35e-06	-0.00089876	0.000500712	0.0729995	21.7353
genus_Ruminococcaceae UCG013	melanoma	rs7784330	G	A	-0.0498329	0.0112066	8.16e-06	-0.000203808	0.000235169	0.39	19.7735
genus_Ruminococcaceae UCG013	melanoma	rs9313055	T	C	0.105087	0.023446	9.55e-06	-0.000899072	0.000534399	0.0920005	20.0892
genus_Ruminococcaceae UCG013	melanoma	rs9565219	T	A	-0.0524592	0.0117701	8.73e-06	0.000442801	0.000244985	0.0710003	19.8646
genus_Veillonella	melanoma	rs11614532	G	C	0.0744538	0.0165214	7.13e-06	4.59e-05	0.000245224	0.85	20.3085
genus_Veillonella	melanoma	rs12679709	C	G	-0.0793499	0.0164818	1.78e-06	0.000281521	0.000254091	0.27	23.1784
genus_Veillonella	melanoma	rs1882878	A	G	-0.0768966	0.0163908	2.98e-06	-0.000426382	0.000261237	0.1	22.0096
genus_Veillonella	melanoma	rs2013594	T	C	-0.0720698	0.0155153	3.42e-06	-0.000178619	0.000246381	0.47	21.5767
genus_Veillonella	melanoma	rs55807413	A	G	0.107329	0.0237633	5.51e-06	0.000161363	0.000347122	0.64	20.3996
genus_Veillonella	melanoma	rs62376424	C	T	-0.0762216	0.0163499	3.65e-06	-0.000185634	0.000243712	0.450001	21.7333
genus_Veillonella	melanoma	rs6656807	A	G	0.0703062	0.0153954	5.5e-06	0.000418333	0.000238427	0.0790005	20.8548
genus_Veillonella	melanoma	rs7359080	C	A	-0.135391	0.030352	7.4e-06	0.000110763	0.000380673	0.77	19.8978
genus_Veillonella	melanoma	rs742016	A	G	-0.0688571	0.0149769	4.66e-06	-0.000280208	0.000232308	0.23	21.1375
genus_Veillonella	melanoma	rs7645873	A	T	0.0761385	0.0164228	3.12e-06	-0.00028949	0.000252785	0.25	21.494
genus_Holdemanella	Malignant non-melanoma skin cancer	rs12513188	G	A	0.0903906	0.0195276	4.65e-06	2.8e-05	0.000674625	0.97	21.4263
genus_Holdemanella	Malignant non-melanoma skin cancer	rs17586763	T	C	-0.227285	0.0510135	7.72e-06	0.00273489	0.00131491	0.0379997	19.8504
genus_Holdemanella	Malignant non-melanoma skin cancer	rs1926302	G	A	-0.107972	0.0231421	7.5e-06	4.09e-08	0.000807055	1	21.7679
genus_Holdemanella	Malignant non-melanoma skin cancer	rs34187114	C	A	-0.104505	0.022601	5.13e-06	0.000205279	0.000734044	0.780001	21.3807
genus_Holdemanella	Malignant non-melanoma skin cancer	rs35228298	G	A	0.0934832	0.0202886	7.3e-06	-0.000752424	0.000651898	0.25	21.2307
genus_Holdemanella	Malignant non-melanoma skin cancer	rs607782	T	C	-0.0854214	0.0172515	7.19e-07	-0.000143457	0.000569986	0.8	24.5177
genus_Holdemanella	Malignant non-melanoma skin cancer	rs62113381	T	C	-0.105447	0.0232029	5.54e-06	0.00116978	0.00074892	0.12	20.6531
genus_Holdemanella	Malignant non-melanoma skin cancer	rs73011279	T	C	-0.0961669	0.0199336	1.36e-06	0.000281076	0.000645683	0.66	23.2744
genus_Holdemanella	Malignant non-melanoma skin cancer	rs75764681	T	C	-0.283103	0.0598999	1.94e-06	0.00190517	0.00131384	0.15	22.3376
genus_Holdemanella	Malignant non-melanoma skin cancer	rs8113760	G	A	0.078999	0.01734	4.62e-06	-0.000161001	0.000557967	0.77	20.7559
genus_Ruminococcaceae UCG013	Malignant non-melanoma skin cancer	rs11581881	C	T	0.0661211	0.0144736	4.73e-06	-0.000116358	0.000708691	0.87	20.8701
genus_Ruminococcaceae UCG013	Malignant non-melanoma skin cancer	rs12189346	G	A	0.0684961	0.014558	1.68e-06	-0.00232614	0.000747547	0.00189998	22.1374
genus_Ruminococcaceae UCG013	Malignant non-melanoma skin cancer	rs12336782	T	C	-0.0856047	0.0189311	8.6e-06	-0.000704996	0.000912026	0.44	20.4477
genus_Ruminococcaceae UCG013	Malignant non-melanoma skin cancer	rs12485353	G	A	-0.0607903	0.0130847	4.19e-06	-0.00059976	0.000656998	0.36	21.5844
genus_Ruminococcaceae UCG013	Malignant non-melanoma skin cancer	rs12781711	C	T	-0.0656129	0.0117477	2.55e-08	0.000285754	0.00056053	0.61	31.1944
genus_Ruminococcaceae UCG013	Malignant non-melanoma skin cancer	rs16918863	A	C	0.111491	0.0240157	4.16e-06	-0.000634202	0.00110238	0.57	21.5522
genus_Ruminococcaceae UCG013	Malignant non-melanoma skin cancer	rs2730183	G	A	-0.0488692	0.0109907	8.44e-06	0.000791907	0.000533553	0.14	19.7704
genus_Ruminococcaceae UCG013	Malignant non-melanoma skin cancer	rs4385846	G	T	0.0598405	0.0131807	6.46e-06	-0.00066548	0.000631105	0.29	20.6117
genus_Ruminococcaceae UCG013	Malignant non-melanoma skin cancer	rs75088940	T	C	-0.0942968	0.0200712	2.55e-06	0.00130024	0.000948292	0.17	22.0722
genus_Ruminococcaceae UCG013	Malignant non-melanoma skin cancer	rs76973485	G	T	0.194976	0.0418213	3.35e-06	-0.0030518	0.00116281	0.00870001	21.7353
genus_Ruminococcaceae UCG013	Malignant non-melanoma skin cancer	rs7784330	G	A	-0.0498329	0.0112066	8.16e-06	-0.000408084	0.000545833	0.450001	19.7735
genus_Ruminococcaceae UCG013	Malignant non-melanoma skin cancer	rs9313055	T	C	0.105087	0.023446	9.55e-06	-0.000973965	0.00124075	0.43	20.0892
genus_Ruminococcaceae UCG014	Malignant non-melanoma skin cancer	rs10495392	C	T	-0.082486	0.0187194	9.96e-06	0.00112825	0.000835368	0.18	19.4166
genus_Ruminococcaceae UCG014	Malignant non-melanoma skin cancer	rs10791168	A	G	-0.0664624	0.0150069	9.76e-06	0.000592735	0.000718159	0.41	19.6142
genus_Ruminococcaceae UCG014	Malignant non-melanoma skin cancer	rs10941294	C	T	-0.122057	0.0260017	2.4e-06	-7.4e-05	0.0010492	0.94	22.0356
genus_Ruminococcaceae UCG014	Malignant non-melanoma skin cancer	rs115777838	T	C	-0.18835	0.0386643	4.62e-07	0.00141296	0.00124359	0.26	23.7306
genus_Ruminococcaceae UCG014	Malignant non-melanoma skin cancer	rs12638134	T	G	0.0582548	0.0119657	1.21e-06	-0.00136663	0.000543735	0.012	23.702
genus_Ruminococcaceae UCG014	Malignant non-melanoma skin cancer	rs34402072	C	T	-0.0688023	0.0156083	9.8e-06	0.000655965	0.000687059	0.34	19.431
genus_Ruminococcaceae UCG014	Malignant non-melanoma skin cancer	rs56105232	G	A	0.139276	0.0299132	2.91e-06	-0.000772348	0.00113101	0.49	21.6783
genus_Ruminococcaceae UCG014	Malignant non-melanoma skin cancer	rs72809222	T	C	0.0671775	0.0139838	2.41e-06	-0.000197341	0.000607046	0.75	23.078
genus_Ruminococcaceae UCG014	Malignant non-melanoma skin cancer	rs73186226	G	A	-0.0993852	0.0216819	6.72e-06	0.000556969	0.000977369	0.57	21.0112
genus_Ruminococcaceae UCG014	Malignant non-melanoma skin cancer	rs853612	A	G	-0.0528257	0.0119367	9.75e-06	-7.09e-05	0.000543672	0.9	19.585
genus_Ruminococcaceae UCG014	Malignant non-melanoma skin cancer	rs995642	C	T	0.060048	0.0126417	1.9e-06	-4.64e-05	0.000579467	0.94	22.5625
genus_Sutterella	Malignant non-melanoma skin cancer	rs1145877	A	G	-0.073548	0.0162413	7.2e-06	0.000639277	0.000749898	0.39	20.5068
genus_Sutterella	Malignant non-melanoma skin cancer	rs11591622	T	G	-0.0688382	0.0151375	6.5e-06	0.00137709	0.000619703	0.0259998	20.68
genus_Sutterella	Malignant non-melanoma skin cancer	rs13173038	A	G	-0.0718076	0.0151627	2.73e-06	-0.000332806	0.000658876	0.61	22.4278
genus_Sutterella	Malignant non-melanoma skin cancer	rs143438747	T	C	-0.145793	0.0306867	3.28e-06	0.00167339	0.0011289	0.14	22.572
genus_Sutterella	Malignant non-melanoma skin cancer	rs2050185	G	A	0.0575138	0.0128766	7.97e-06	-0.000536889	0.000553585	0.33	19.9499
genus_Sutterella	Malignant non-melanoma skin cancer	rs2321387	G	A	-0.0592876	0.0124509	1.87e-06	-0.000543366	0.000538469	0.31	22.6738
genus_Sutterella	Malignant non-melanoma skin cancer	rs2613606	C	T	-0.0556794	0.0124117	7.2e-06	0.00104913	0.000537758	0.051	20.1244
genus_Sutterella	Malignant non-melanoma skin cancer	rs607327	C	T	0.0578334	0.0129053	6.63e-06	9.04e-05	0.00055174	0.87	20.0827
genus_Sutterella	Malignant non-melanoma skin cancer	rs62501473	G	A	0.0694233	0.0149416	5.52e-06	-0.000876521	0.000621218	0.16	21.588
genus_Sutterella	Malignant non-melanoma skin cancer	rs7499539	A	G	0.0617478	0.0130998	2.36e-06	-0.000897949	0.000578508	0.12	22.2183
genus_Sutterella	Malignant non-melanoma skin cancer	rs7638039	T	C	0.0645624	0.0143887	8.66e-06	0.000383479	0.000620303	0.54	20.1335
genus_Sutterella	Malignant non-melanoma skin cancer	rs9350083	T	G	-0.0593069	0.0133929	8.23e-06	-0.000268091	0.000578195	0.64	19.6091
genus_Turicibacter	Malignant non-melanoma skin cancer	rs11054680	T	C	-0.104751	0.0226998	2.31e-06	0.000305318	0.000821158	0.709999	21.2949
genus_Turicibacter	Malignant non-melanoma skin cancer	rs11666533	C	T	-0.111689	0.0248436	7.37e-06	-0.000409524	0.000839424	0.630001	20.2112
genus_Turicibacter	Malignant non-melanoma skin cancer	rs12603364	T	C	0.110861	0.0225598	8.67e-07	0.0011071	0.000824291	0.18	24.1482
genus_Turicibacter	Malignant non-melanoma skin cancer	rs149744580	A	G	0.169883	0.0315478	7.01e-08	7.94e-05	0.00114102	0.94	28.9974
genus_Turicibacter	Malignant non-melanoma skin cancer	rs2834977	T	C	-0.0959995	0.0208261	3.96e-06	-0.00204391	0.000742809	0.00589997	21.2482
genus_Turicibacter	Malignant non-melanoma skin cancer	rs2952020	G	A	-0.0759019	0.0165764	5.63e-06	-0.000162199	0.000597996	0.79	20.9665
genus_Turicibacter	Malignant non-melanoma skin cancer	rs3734633	G	A	-0.120957	0.02683	5.32e-06	0.000223136	0.000965064	0.82	20.3244
genus_Turicibacter	Malignant non-melanoma skin cancer	rs4869133	G	A	0.131186	0.027197	2.55e-06	0.000172024	0.000975751	0.86	23.2667
genus_Turicibacter	Malignant non-melanoma skin cancer	rs55756211	T	C	-0.115115	0.0240708	2.81e-06	-0.00156685	0.000872238	0.0719996	22.871
family_Lactobacillaceae	Facial ageing	rs11674854	C	T	-0.0830224	0.0175267	2.6e-06	0.000790164	0.00109437	0.47	22.4382
family_Lactobacillaceae	Facial ageing	rs1530559	G	A	0.0772453	0.0176921	9.65e-06	-0.00195672	0.00107222	0.0680002	19.0627
family_Lactobacillaceae	Facial ageing	rs16861661	G	A	-0.193287	0.0379293	2.7e-07	0.00442391	0.00207418	0.0329997	25.9691
family_Lactobacillaceae	Facial ageing	rs62314653	C	A	0.177082	0.0392269	6.59e-06	-0.00465807	0.00238385	0.051	20.3789
family_Lactobacillaceae	Facial ageing	rs74599091	A	G	0.191613	0.0425039	7.7e-06	0.00237674	0.00242006	0.33	20.3232
family_Lactobacillaceae	Facial ageing	rs768253	T	G	-0.0792344	0.0170604	3.61e-06	0.00106398	0.00108718	0.33	21.5699
family_Lactobacillaceae	Facial ageing	rs77478751	A	G	-0.219178	0.0473566	5.96e-06	-0.00127607	0.00216809	0.56	21.4206
family_Lactobacillaceae	Facial ageing	rs921925	A	C	0.0999419	0.0201687	5.77e-07	-0.0013259	0.00130581	0.31	24.5549
family_Lactobacillaceae	Facial ageing	rs9345899	A	G	-0.124042	0.0278946	9.45e-06	0.00170672	0.00169204	0.31	19.774
family_Victivallaceae	Facial ageing	rs11671100	A	C	-0.160034	0.0349472	4.08e-06	-0.000437168	0.00137933	0.75	20.9701
family_Victivallaceae	Facial ageing	rs11764871	G	T	0.127099	0.025656	7.49e-07	0.000891793	0.00116922	0.450001	24.5418
family_Victivallaceae	Facial ageing	rs2944282	T	C	-0.124197	0.0257026	1.57e-06	-0.00257029	0.00116161	0.0269998	23.3489
family_Victivallaceae	Facial ageing	rs34962571	A	C	-0.186945	0.0418412	6.25e-06	0.000373445	0.00183677	0.84	19.9628
family_Victivallaceae	Facial ageing	rs4396289	C	T	-0.152918	0.0288525	1.54e-07	-0.00226129	0.00141011	0.11	28.0897
family_Victivallaceae	Facial ageing	rs61702987	T	C	0.145501	0.0300007	3.08e-06	0.00105247	0.00136143	0.44	23.5218
family_Victivallaceae	Facial ageing	rs62570196	C	T	-0.246101	0.0483077	2.7e-07	-0.00217761	0.00197781	0.27	25.9535
family_Victivallaceae	Facial ageing	rs6545794	A	G	-0.197786	0.0410495	5.97e-07	-0.000421871	0.00207291	0.84	23.2152
family_Victivallaceae	Facial ageing	rs67832247	C	T	-0.123489	0.0266695	3.24e-06	-0.00067398	0.00123813	0.59	21.4401
family_Victivallaceae	Facial ageing	rs7077363	G	A	0.148942	0.0318366	2.83e-06	-0.00132803	0.0014409	0.36	21.8868
family_Victivallaceae	Facial ageing	rs7314815	G	A	0.101088	0.0225594	6.4e-06	0.00128992	0.00106052	0.22	20.0791
family_Victivallaceae	Facial ageing	rs7627405	C	T	-0.134158	0.0301427	8.19e-06	-0.00175699	0.00141511	0.21	19.8092
genus_Eubacterium coprostanoligenes group	Facial ageing	rs1020520	T	G	-0.0590705	0.0132929	8.89e-06	-0.00153891	0.00134337	0.25	19.7471
genus_Eubacterium coprostanoligenes group	Facial ageing	rs10444197	A	G	-0.0505823	0.0113455	5.98e-06	-0.00207807	0.00113095	0.0659994	19.8768
genus_Eubacterium coprostanoligenes group	Facial ageing	rs11052069	T	C	0.0477832	0.0107833	9.38e-06	0.000372002	0.0010682	0.73	19.6356
genus_Eubacterium coprostanoligenes group	Facial ageing	rs11720857	C	T	0.0630776	0.0144485	9.26e-06	-1.77e-07	0.00140349	1	19.0592
genus_Eubacterium coprostanoligenes group	Facial ageing	rs12906958	C	T	-0.0533159	0.0115935	4.35e-06	0.000338625	0.00114473	0.77	21.1488
genus_Eubacterium coprostanoligenes group	Facial ageing	rs17159861	C	T	0.0962228	0.0168388	1.04e-08	0.000232746	0.00165209	0.89	32.6537
genus_Eubacterium coprostanoligenes group	Facial ageing	rs2644213	G	A	0.0538845	0.0121245	9.86e-06	0.000391656	0.00125121	0.75	19.7517
genus_Eubacterium coprostanoligenes group	Facial ageing	rs4076415	T	G	0.0515152	0.0110294	1.99e-06	0.0020286	0.00108913	0.0629999	21.8155
genus_Eubacterium coprostanoligenes group	Facial ageing	rs62024432	C	T	-0.0769698	0.0172101	7.5e-06	-0.0013031	0.00175233	0.46	20.0019
genus_Eubacterium coprostanoligenes group	Facial ageing	rs6762473	C	A	0.0521584	0.0112353	4.26e-06	0.000169527	0.00111622	0.88	21.5517
genus_Eubacterium coprostanoligenes group	Facial ageing	rs76898927	G	A	0.123055	0.0266375	4.79e-06	0.00055994	0.00251077	0.82	21.3409
genus_Eubacterium coprostanoligenes group	Facial ageing	rs79895140	T	C	-0.0641017	0.0141153	8.62e-06	7.01e-05	0.00137207	0.96	20.6233
genus_Eubacterium coprostanoligenes group	Facial ageing	rs9648214	T	C	-0.0828719	0.016431	2.52e-07	-0.0017871	0.00158565	0.26	25.4383
genus_Anaerofilum	Facial ageing	rs10794359	T	C	-0.0953524	0.02006	2.23e-06	-0.00110502	0.00108552	0.31	22.5945
genus_Anaerofilum	Facial ageing	rs1563175	A	C	0.0923834	0.0202157	5.54e-06	-0.00274698	0.00107759	0.0109999	20.8838
genus_Anaerofilum	Facial ageing	rs17012738	T	G	0.0903417	0.0200239	7.24e-06	-0.00022364	0.00106857	0.83	20.3553
genus_Anaerofilum	Facial ageing	rs17096874	C	T	-0.126337	0.0268919	2.86e-06	-0.000444986	0.00143239	0.760001	22.0708
genus_Anaerofilum	Facial ageing	rs356049	G	A	0.132603	0.0289802	6.56e-06	-0.00181547	0.0015423	0.24	20.9365
genus_Anaerofilum	Facial ageing	rs4244069	G	A	-0.146775	0.0326594	9.81e-06	0.000390592	0.00172793	0.82	20.1969
genus_Anaerofilum	Facial ageing	rs4506496	G	A	0.10309	0.0212861	1.49e-06	-0.00240595	0.00112843	0.0329997	23.4552
genus_Anaerofilum	Facial ageing	rs712981	A	C	0.10076	0.0202902	6.83e-07	0.00047225	0.00108416	0.66	24.6603
genus_Anaerofilum	Facial ageing	rs79598899	C	T	0.182586	0.0357284	3.75e-07	-0.0018482	0.00193578	0.34	26.1159
genus_Anaerofilum	Facial ageing	rs816292	T	C	-0.113003	0.02204	2.64e-07	0.000795231	0.00120913	0.51	26.2877
genus_Anaerofilum	Facial ageing	rs9299345	T	C	-0.1364	0.0302372	8.04e-06	0.00192666	0.00157228	0.22	20.349
genus_Blautia	Facial ageing	rs11149971	C	T	0.117605	0.02339	1.04e-06	0.00213725	0.00233004	0.36	25.2808
genus_Blautia	Facial ageing	rs113271346	C	T	0.0782682	0.0172116	6.85e-06	0.000535351	0.0017386	0.760001	20.6788
genus_Blautia	Facial ageing	rs115043014	G	A	-0.206605	0.043992	5.19e-06	-0.00160615	0.00255408	0.53	22.0565
genus_Blautia	Facial ageing	rs117001700	T	C	0.196414	0.0441122	8.84e-06	0.00449891	0.00238213	0.0589997	19.8257
genus_Blautia	Facial ageing	rs12453000	C	T	0.0625335	0.0129987	1.26e-06	0.00062775	0.00130011	0.630001	23.1432
genus_Blautia	Facial ageing	rs16892041	T	C	-0.0622605	0.0141804	8.82e-06	-0.000347714	0.00146676	0.81	19.2774
genus_Blautia	Facial ageing	rs2788271	T	G	-0.0575596	0.0133492	7.16e-06	-0.00183115	0.00141447	0.2	18.5921
genus_Blautia	Facial ageing	rs3005511	A	G	0.0501085	0.0110768	6.19e-06	0.000444937	0.00112259	0.69	20.4643
genus_Blautia	Facial ageing	rs4926264	T	C	0.0826207	0.0178239	5.1e-06	0.000128702	0.00205758	0.95	21.4868
genus_Blautia	Facial ageing	rs67794373	C	T	0.0601709	0.0123443	1e-06	-0.000975577	0.00127146	0.44	23.7597
genus_Blautia	Facial ageing	rs682885	A	G	-0.0493376	0.0107359	4.49e-06	0.000699856	0.00108334	0.52	21.1194
genus_Blautia	Facial ageing	rs72973581	A	G	0.125169	0.0265408	1.74e-06	0.000833333	0.0022381	0.709999	22.2416
genus_Blautia	Facial ageing	rs7860714	A	G	-0.0502178	0.0109853	4.09e-06	-0.00199626	0.00113526	0.0790005	20.8975
genus_Butyricimonas	Facial ageing	rs11228830	A	G	0.135265	0.0298411	6.55e-06	-0.0072815	0.00209139	0.0005	20.5466
genus_Butyricimonas	Facial ageing	rs113054641	G	A	-0.144881	0.0274574	1.74e-07	-0.000326194	0.00210557	0.88	27.8423
genus_Butyricimonas	Facial ageing	rs12304031	G	A	-0.086278	0.0196846	6.7e-06	0.00408157	0.00158575	0.01	19.2108
genus_Butyricimonas	Facial ageing	rs12458763	A	C	0.122037	0.0269587	6.37e-06	-0.00216845	0.00201376	0.28	20.492
genus_Butyricimonas	Facial ageing	rs1862649	G	A	0.113124	0.0248176	4.76e-06	0.000175285	0.00186644	0.93	20.7773
genus_Butyricimonas	Facial ageing	rs2114713	G	T	0.062721	0.0138998	6.88e-06	0.00101006	0.00107783	0.35	20.3615
genus_Butyricimonas	Facial ageing	rs62130338	G	A	-0.0732608	0.0158324	3.9e-06	0.000757444	0.00128377	0.56	21.4117
genus_Butyricimonas	Facial ageing	rs62390301	T	C	-0.0872983	0.0174893	7.42e-07	-0.00171213	0.00133643	0.2	24.9154
genus_Butyricimonas	Facial ageing	rs7083431	A	C	0.0703539	0.0144439	8.85e-07	-0.00140211	0.00111628	0.21	23.7252
genus_Butyricimonas	Facial ageing	rs71428626	G	T	-0.133188	0.0289905	4.8e-06	0.00299851	0.00211219	0.16	21.1067
genus_Butyricimonas	Facial ageing	rs72814525	A	G	0.0664154	0.0149766	8.25e-06	-0.00135218	0.00114435	0.24	19.6657
genus_Butyricimonas	Facial ageing	rs78453362	A	G	-0.14948	0.0327073	4.06e-06	0.00288611	0.00240674	0.23	20.8871
genus_Butyricimonas	Facial ageing	rs9657374	C	T	0.0680719	0.0148172	4.5e-06	-0.00282596	0.00115276	0.0140001	21.1058
genus_Family XIII UCG001	Facial ageing	rs112362903	A	G	-0.149047	0.0333271	7.88e-06	0.000209295	0.00252395	0.93	20.001
genus_Family XIII UCG001	Facial ageing	rs12049454	T	C	-0.0647298	0.0134065	1.17e-06	2.83e-06	0.00114734	1	23.3118
genus_Family XIII UCG001	Facial ageing	rs1426266	T	C	-0.0665521	0.0137151	1.25e-06	0.000415927	0.00116275	0.719999	23.5466
genus_Family XIII UCG001	Facial ageing	rs3842897	G	A	-0.112639	0.0242751	5.2e-06	0.00217649	0.00205151	0.29	21.5307
genus_Family XIII UCG001	Facial ageing	rs62414802	C	T	-0.0611904	0.013457	4.29e-06	3.92e-05	0.00111886	0.97	20.6762
genus_Family XIII UCG001	Facial ageing	rs7119679	G	A	-0.0809085	0.0174782	3.52e-06	0.000399325	0.00151817	0.79	21.4286
genus_Family XIII UCG001	Facial ageing	rs76463770	A	G	0.19313	0.0419866	3.77e-06	-0.00699237	0.00250691	0.00530005	21.1581
genus_Family XIII UCG001	Facial ageing	rs8076666	A	G	0.088655	0.0198094	8.02e-06	-0.00133194	0.00171073	0.44	20.0292
genus_Lactobacillus	Facial ageing	rs11674854	C	T	-0.0852686	0.0176504	1.59e-06	0.000790164	0.00109437	0.47	23.3384
genus_Lactobacillus	Facial ageing	rs12693845	C	T	-0.0805447	0.0177429	8.96e-06	0.00038788	0.00108612	0.719999	20.6075
genus_Lactobacillus	Facial ageing	rs1530559	G	A	0.0804001	0.0178207	4.93e-06	-0.00195672	0.00107222	0.0680002	20.3545
genus_Lactobacillus	Facial ageing	rs16861661	G	A	-0.183147	0.038148	1.28e-06	0.00442391	0.00207418	0.0329997	23.0492
genus_Lactobacillus	Facial ageing	rs62314653	C	A	0.187692	0.0394585	2.24e-06	-0.00465807	0.00238385	0.051	22.6262
genus_Lactobacillus	Facial ageing	rs7399658	G	A	-0.107134	0.0221883	3.12e-06	-0.001198	0.0013203	0.36	23.3134
genus_Lactobacillus	Facial ageing	rs75127669	C	A	0.139784	0.0310414	6.83e-06	0.000753056	0.00199811	0.709999	20.2783
genus_Lactobacillus	Facial ageing	rs768253	T	G	-0.079195	0.0171791	4.25e-06	0.00106398	0.00108718	0.33	21.2518
genus_Lactobacillus	Facial ageing	rs77478751	A	G	-0.219886	0.0475759	7.33e-06	-0.00127607	0.00216809	0.56	21.3609
genus_Lactobacillus	Facial ageing	rs921925	A	C	0.0985077	0.0203229	9.72e-07	-0.0013259	0.00130581	0.31	23.4947
genus_Parabacteroides	Facial ageing	rs114567323	T	C	0.186478	0.0405199	5.65e-06	-0.00508826	0.00250306	0.0420001	21.1795
genus_Parabacteroides	Facial ageing	rs115602804	G	A	0.10308	0.0222736	1.93e-06	-0.00233318	0.00230852	0.31	21.4176
genus_Parabacteroides	Facial ageing	rs4236095	G	A	0.0761961	0.0157042	1.93e-06	-0.000948647	0.00154265	0.54	23.5416
genus_Parabacteroides	Facial ageing	rs60884758	C	T	-0.0702667	0.0142249	5.71e-07	0.000280009	0.0014073	0.84	24.4006
genus_Parabacteroides	Facial ageing	rs6657302	T	C	-0.10452	0.0225521	9.76e-06	0.00170539	0.00226685	0.450001	21.4794
genus_Parabacteroides	Facial ageing	rs7298818	C	T	0.0888832	0.0200902	8.54e-06	0.000241525	0.00189998	0.9	19.5736
genus_Parasutterella	Facial ageing	rs10899911	A	G	-0.0717102	0.0148151	1.15e-06	-0.00144807	0.00118053	0.22	23.4288
genus_Parasutterella	Facial ageing	rs11715853	G	A	-0.0662952	0.0146114	6.23e-06	-0.00143544	0.00117387	0.22	20.5864
genus_Parasutterella	Facial ageing	rs2090816	A	C	0.0840967	0.0177315	2.9e-06	-0.00109033	0.00143179	0.450001	22.494
genus_Parasutterella	Facial ageing	rs2387977	T	C	-0.0681778	0.0134756	5.38e-07	-0.0045502	0.00111725	4.6e-05	25.5972
genus_Parasutterella	Facial ageing	rs35055552	T	C	0.109554	0.0235433	3.35e-06	-0.00117878	0.00181025	0.51	21.6533
genus_Parasutterella	Facial ageing	rs55877868	A	C	-0.104458	0.0228089	2.87e-06	-0.00213682	0.00176911	0.23	20.9735
genus_Parasutterella	Facial ageing	rs62273907	A	G	0.229468	0.0502262	5.88e-06	0.00116144	0.00245046	0.64	20.873
genus_Parasutterella	Facial ageing	rs6809952	G	A	-0.0684957	0.0150892	8.13e-06	-0.000100818	0.0011698	0.93	20.6062
genus_Parasutterella	Facial ageing	rs6828768	C	T	0.0636852	0.0132645	1.78e-06	0.00114152	0.00105876	0.28	23.0512
genus_Parasutterella	Facial ageing	rs7303158	C	T	0.0646859	0.0134256	1.33e-06	0.000688545	0.00106802	0.52	23.2141
genus_Parasutterella	Facial ageing	rs7311004	T	C	-0.0617522	0.0136438	5.92e-06	0.000723075	0.00108949	0.51	20.4848
genus_Parasutterella	Facial ageing	rs7572229	G	A	0.066273	0.0132736	6.32e-07	0.00080433	0.00106473	0.450001	24.9285
genus_Parasutterella	Facial ageing	rs78383039	T	C	-0.146315	0.0297119	1.57e-06	-0.00613434	0.00218814	0.0051	24.2501
genus_Parasutterella	Facial ageing	rs8039785	T	G	0.0618345	0.0133	3.62e-06	0.00109543	0.00106183	0.3	21.6151
genus_Parasutterella	Facial ageing	rs823424	G	A	-0.0713448	0.0156958	4.95e-06	-0.0012146	0.00128379	0.34	20.6613
genus_Phascolarctobacterium	Facial ageing	rs11929846	T	C	-0.0697199	0.0157969	8.88e-06	0.00233809	0.00130212	0.0729995	19.4791
genus_Phascolarctobacterium	Facial ageing	rs12618201	A	G	0.0641657	0.0138202	3.38e-06	0.000347878	0.00110304	0.75	21.5565
genus_Phascolarctobacterium	Facial ageing	rs1264476	T	G	0.0767335	0.0166041	4.3e-06	-0.000332068	0.0013118	0.8	21.3569
genus_Phascolarctobacterium	Facial ageing	rs28525131	G	A	-0.118657	0.0269048	8.23e-06	-4.07e-05	0.00205953	0.98	19.4503
genus_Phascolarctobacterium	Facial ageing	rs56069061	G	A	-0.111306	0.0230694	1.87e-06	0.00168539	0.00172459	0.33	23.2789
genus_Phascolarctobacterium	Facial ageing	rs56157888	A	C	0.0954864	0.0193976	1.09e-06	-0.00252675	0.00145921	0.0830004	24.2318
genus_Phascolarctobacterium	Facial ageing	rs74540770	G	A	-0.121014	0.0258621	3.6e-06	0.00101712	0.00190221	0.59	21.8951
genus_Phascolarctobacterium	Facial ageing	rs74847270	A	G	-0.104889	0.0230998	5.73e-06	0.00139493	0.00175247	0.43	20.6179
genus_Phascolarctobacterium	Facial ageing	rs75882962	T	C	0.0968661	0.0190575	3.19e-07	-0.000730738	0.00151057	0.630001	25.8352
genus_Phascolarctobacterium	Facial ageing	rs7982713	G	A	0.0726922	0.0163201	9.72e-06	-0.000433936	0.00129554	0.74	19.8395
genus_Ruminococcaceae UCG005	Facial ageing	rs10873449	T	C	0.0654843	0.0143973	4.11e-06	-0.00220936	0.00142862	0.12	20.6876
genus_Ruminococcaceae UCG005	Facial ageing	rs10937802	G	A	0.0755811	0.0168226	8.17e-06	0.001287	0.00174672	0.46	20.1855
genus_Ruminococcaceae UCG005	Facial ageing	rs10950694	T	C	0.0577628	0.011412	4.3e-07	-0.00242255	0.00107875	0.025	25.6196
genus_Ruminococcaceae UCG005	Facial ageing	rs114279581	A	G	-0.146604	0.0316034	3.22e-06	-0.000473466	0.00222272	0.83	21.5191
genus_Ruminococcaceae UCG005	Facial ageing	rs12288512	A	G	0.066635	0.0144356	3.1e-06	0.000504766	0.00131254	0.7	21.3078
genus_Ruminococcaceae UCG005	Facial ageing	rs12458218	T	C	0.0677322	0.0144525	2.41e-06	0.00118941	0.0014125	0.4	21.9637
genus_Ruminococcaceae UCG005	Facial ageing	rs2893871	G	A	-0.073644	0.015548	3.54e-06	0.00108913	0.00148329	0.46	22.435
genus_Ruminococcaceae UCG005	Facial ageing	rs34781347	G	A	0.188685	0.0386484	6.05e-07	-0.00194013	0.00231903	0.4	23.8348
genus_Ruminococcaceae UCG005	Facial ageing	rs55793120	T	C	0.121548	0.0279546	7.37e-06	-0.00107796	0.00234749	0.649999	18.9054
genus_Ruminococcaceae UCG005	Facial ageing	rs72776570	C	A	0.087067	0.0197179	5.36e-06	-0.00248302	0.00182718	0.17	19.4978
genus_Ruminococcaceae UCG005	Facial ageing	rs7449320	C	A	0.0599163	0.0130836	4.81e-06	-0.00161814	0.00128215	0.21	20.9717
genus_Ruminococcaceae UCG005	Facial ageing	rs7555878	A	G	0.0586677	0.0125277	2.81e-06	-0.000368331	0.00120671	0.760001	21.9308
genus_Ruminococcaceae UCG005	Facial ageing	rs7586445	G	A	0.0782349	0.0176458	8.81e-06	-0.00241689	0.0014959	0.11	19.6571
genus_Ruminococcaceae UCG005	Facial ageing	rs898577	T	C	-0.123012	0.0286671	7.46e-06	0.00156938	0.00219119	0.47	18.4132
phylum_Verrucomicrobia	Facial ageing	rs11252894	A	C	0.0784055	0.0162769	1.11e-06	-0.00278673	0.00134803	0.0389996	23.2032
phylum_Verrucomicrobia	Facial ageing	rs117107102	A	G	0.204283	0.0427565	2.68e-06	-0.00202513	0.00267748	0.450001	22.8275
phylum_Verrucomicrobia	Facial ageing	rs11729256	T	C	0.0696984	0.0146953	2.23e-06	0.000620756	0.00121299	0.61	22.495
phylum_Verrucomicrobia	Facial ageing	rs12512971	A	C	0.171057	0.0398053	9.81e-06	-0.0025104	0.00270001	0.35	18.4671
phylum_Verrucomicrobia	Facial ageing	rs12908520	G	A	0.0594916	0.012823	3.4e-06	-0.00160115	0.00107191	0.14	21.5244
phylum_Verrucomicrobia	Facial ageing	rs2602429	C	T	0.0764148	0.0153487	8.71e-07	0.00137876	0.00129417	0.29	24.7864
phylum_Verrucomicrobia	Facial ageing	rs3995795	C	T	0.0610914	0.0138592	9.72e-06	-0.0028804	0.00115533	0.0129999	19.4305
phylum_Verrucomicrobia	Facial ageing	rs45598138	C	A	-0.143901	0.03054	2.19e-06	0.00182039	0.0023912	0.450001	22.202
phylum_Verrucomicrobia	Facial ageing	rs61779207	G	A	-0.0755253	0.0164385	5.28e-06	6.02e-05	0.00138006	0.97	21.1087
phylum_Verrucomicrobia	Facial ageing	rs74542928	T	C	0.115994	0.0231324	4.08e-07	0.000662611	0.00177535	0.709999	25.1439
phylum_Verrucomicrobia	Facial ageing	rs76430504	T	C	-0.11753	0.025458	3.5e-06	0.00334095	0.00220314	0.13	21.3132
phylum_Verrucomicrobia	Facial ageing	rs9349825	A	G	-0.0660243	0.0143911	6.27e-06	0.000166794	0.00120549	0.89	21.0483
family_FamilyXIII	Hidradenitis suppurativa	rs10404377	C	A	-0.0503183	0.011165	6.99027e-06	-0.00208228	0.0515028	0.96775	20.3111
family_FamilyXIII	Hidradenitis suppurativa	rs118170811	A	G	0.151619	0.0317112	1.80357e-06	0.219251	0.145815	0.132677	22.8603
family_FamilyXIII	Hidradenitis suppurativa	rs482905	G	T	0.0596528	0.012717	3.72345e-06	0.00429156	0.0580585	0.941076	22.0035
family_FamilyXIII	Hidradenitis suppurativa	rs6501525	A	G	0.0561559	0.0115587	1.23726e-06	0.0768782	0.053213	0.148535	23.6032
family_FamilyXIII	Hidradenitis suppurativa	rs66753613	G	A	0.0651136	0.0144251	8.08288e-06	0.128897	0.064994	0.0473435	20.3753
family_FamilyXIII	Hidradenitis suppurativa	rs6797051	C	T	-0.0805984	0.0171364	4.89281e-06	-0.0815412	0.085448	0.339943	22.1214
family_FamilyXIII	Hidradenitis suppurativa	rs7514702	T	C	-0.0663236	0.0141626	3.91642e-06	0.026723	0.0703889	0.704206	21.9307
genus_Lachnospira	Hidradenitis suppurativa	rs13157098	A	G	-0.0768058	0.0155312	5.99315e-07	0.055486	0.0681817	0.415761	24.4556
genus_Lachnospira	Hidradenitis suppurativa	rs159484	G	A	0.0794668	0.0176999	6.67622e-06	-0.112322	0.0968283	0.246043	20.1573
genus_Lachnospira	Hidradenitis suppurativa	rs2520509	A	G	0.0519063	0.011578	7.41854e-06	-0.0630179	0.0552835	0.254327	20.099
genus_Lachnospira	Hidradenitis suppurativa	rs4686798	T	C	0.0531826	0.0113747	2.73936e-06	0.0114753	0.0522198	0.826065	21.8603
genus_Lachnospira	Hidradenitis suppurativa	rs4923324	G	A	-0.0617321	0.0133387	2.43593e-06	0.0475217	0.0683658	0.486987	21.4189
genus_Lachnospira	Hidradenitis suppurativa	rs56791201	T	C	0.051823	0.0110697	2.92823e-06	-0.072459	0.0522108	0.165193	21.9167
MR, Mendelian randomization; se, standard error.

## Sheet: Table S3
Table S3: MR IVW estimates for the association between gut microbiota and dermatological diseases.
outcome	exposure	method	nsnp	OR (95% CI)	p-value	PFDR
psoriasis	genus_Eubacterium fissicatena group	Inverse variance weighted	9	1.218(1.099,1.351)	0.000180521	0.021482
psoriasis	genus_Prevotella9	Inverse variance weighted	15	0.871(0.762,0.997)	0.0447155	0.927301
psoriasis	phylum_Bacteroidetes	Inverse variance weighted	10	0.81(0.667,0.983)	0.0329969	0.296972
psoriasis vulgaris	genus_Eubacterium fissicatena group	Inverse variance weighted	9	1.316(1.155,1.499)	3.66e-05	0.0043554
psoriasis vulgaris	genus_Alloprevotella	Inverse variance weighted	5	0.854(0.735,0.993)	0.0402521	0.779061
psoriasis vulgaris	genus_Collinsella	Inverse variance weighted	9	0.734(0.567,0.948)	0.0180137	0.70632
psoriasis vulgaris	genus_Gordonibacter	Inverse variance weighted	11	0.887(0.792,0.993)	0.0375921	0.779061
psoriasis vulgaris	genus_Lachnospira	Inverse variance weighted	6	0.57(0.354,0.918)	0.0207536	0.70632
psoriasis vulgaris	genus_Odoribacter	Inverse variance weighted	7	0.737(0.566,0.96)	0.0237419	0.70632
psoriasis vulgaris	genus_Terrisporobacter	Inverse variance weighted	5	0.794(0.633,0.996)	0.0458271	0.779061
Psoriatic arthritis	class_Bacteroidia	Inverse variance weighted	12	0.653(0.445,0.959)	0.029568	0.473008
Psoriatic arthritis	family_Pasteurellaceae	Inverse variance weighted	13	1.22(1.016,1.465)	0.033319	0.898362
Psoriatic arthritis	genus_Eubacterium fissicatena group	Inverse variance weighted	9	1.21(1.02,1.435)	0.0283351	0.842969
Psoriatic arthritis	genus_Blautia	Inverse variance weighted	12	1.464(1.081,1.981)	0.0136384	0.842969
Psoriatic arthritis	genus_Butyricicoccus	Inverse variance weighted	8	0.663(0.467,0.942)	0.0218903	0.842969
Psoriatic arthritis	genus_Methanobrevibacter	Inverse variance weighted	6	1.266(1.029,1.557)	0.0258692	0.842969
Psoriatic arthritis	genus_Ruminococcaceae UCG002	Inverse variance weighted	20	0.806(0.658,0.988)	0.0377976	0.899584
Psoriatic arthritis	order_Bacteroidales	Inverse variance weighted	12	0.653(0.445,0.959)	0.029568	0.33319
Psoriatic arthritis	order_Pasteurellales	Inverse variance weighted	13	1.22(1.016,1.465)	0.033319	0.33319
atopic dermatitis	family_Bacteroidaceae	Inverse variance weighted	9	1.358(1.07,1.724)	0.0119222	0.381511
atopic dermatitis	family_Christensenellaceae	Inverse variance weighted	11	0.813(0.675,0.98)	0.0295533	0.472852
atopic dermatitis	genus_Eubacterium fissicatena group	Inverse variance weighted	9	1.124(1,1.264)	0.0497741	0.816048
atopic dermatitis	genus_Eubacterium nodatum group	Inverse variance weighted	11	1.109(1.01,1.217)	0.0298329	0.816048
atopic dermatitis	genus_Bacteroides	Inverse variance weighted	9	1.358(1.07,1.724)	0.0119222	0.709371
atopic dermatitis	genus_Christensenellaceae R 7group	Inverse variance weighted	10	0.712(0.566,0.896)	0.00383594	0.456477
atopic dermatitis	genus_Roseburia	Inverse variance weighted	14	1.219(1.01,1.472)	0.0395549	0.816048
atopic dermatitis	genus_Ruminiclostridium5	Inverse variance weighted	11	0.79(0.642,0.973)	0.0262624	0.816048
vitiligo	class_Gammaproteobacteria	Inverse variance weighted	7	0.67(0.464,0.968)	0.0328553	0.262842
vitiligo	class_Melainabacteria	Inverse variance weighted	9	0.784(0.638,0.963)	0.020646	0.262842
vitiligo	family_Bacteroidales S24 7group	Inverse variance weighted	8	0.728(0.533,0.995)	0.0467298	0.496311
vitiligo	family_Porphyromonadaceae	Inverse variance weighted	8	0.553(0.316,0.967)	0.0378132	0.496311
vitiligo	family_Victivallaceae	Inverse variance weighted	11	0.833(0.705,0.985)	0.032484	0.496311
vitiligo	genus_Adlercreutzia	Inverse variance weighted	8	1.43(1.088,1.879)	0.0102423	0.419243
vitiligo	genus_Anaerotruncus	Inverse variance weighted	12	0.661(0.471,0.929)	0.0171852	0.419243
vitiligo	genus_Catenibacterium	Inverse variance weighted	5	1.279(1.031,1.588)	0.0255664	0.434628
vitiligo	genus_Erysipelatoclostridium	Inverse variance weighted	15	0.772(0.624,0.956)	0.0176152	0.419243
vitiligo	genus_Lachnospira	Inverse variance weighted	6	1.793(1.109,2.899)	0.0171311	0.419243
vitiligo	genus_Lachnospiraceae ND3007 group	Inverse variance weighted	3	0.38(0.203,0.711)	0.00246924	0.293839
vitiligo	genus_Marvinbryantia	Inverse variance weighted	10	0.721(0.544,0.957)	0.0233107	0.434628
vitiligo	genus_Oxalobacter	Inverse variance weighted	11	0.816(0.679,0.982)	0.0311804	0.463808
vitiligo	order_Burkholderiales	Inverse variance weighted	11	1.542(1.12,2.123)	0.00794255	0.158851
vitiligo	order_Gastranaerophilales	Inverse variance weighted	9	0.808(0.658,0.993)	0.0424197	0.424197
Acne Rosacea	class_Verrucomicrobiae	Inverse variance weighted	11	1.401(1.011,1.943)	0.0428081	0.531431
Acne Rosacea	family_Verrucomicrobiaceae	Inverse variance weighted	11	1.402(1.011,1.943)	0.0426354	0.724967
Acne Rosacea	genus_Akkermansia	Inverse variance weighted	11	1.402(1.012,1.943)	0.042443	0.911466
Acne Rosacea	genus_Butyrivibrio	Inverse variance weighted	15	0.834(0.722,0.963)	0.0135528	0.806395
Acne Rosacea	genus_Prevotella7	Inverse variance weighted	11	0.78(0.652,0.934)	0.00695267	0.806395
Acne Rosacea	order_Verrucomicrobiales	Inverse variance weighted	11	1.401(1.011,1.943)	0.0428081	0.779573
acne	family_Bacteroidaceae	Inverse variance weighted	8	2.253(1.484,3.421)	0.000137293	0.00439338
acne	family_Bifidobacteriaceae	Inverse variance weighted	11	0.69(0.498,0.955)	0.0252399	0.201085
acne	family_Clostridiaceae1	Inverse variance weighted	10	1.675(1.151,2.437)	0.00706436	0.11303
acne	family_Family XIII	Inverse variance weighted	7	1.732(1.116,2.688)	0.0143656	0.153233
acne	family_Lactobacillaceae	Inverse variance weighted	8	0.781(0.619,0.986)	0.0377034	0.201085
acne	family_Porphyromonadaceae	Inverse variance weighted	9	1.566(1.031,2.379)	0.0355738	0.201085
acne	genus_Ruminococcus torques group	Inverse variance weighted	7	0.534(0.335,0.852)	0.00841929	0.250474
acne	genus_Allisonella	Inverse variance weighted	8	1.416(1.178,1.702)	0.000216413	0.0128766
acne	genus_Bacteroides	Inverse variance weighted	8	2.253(1.484,3.421)	0.000137293	0.0128766
acne	genus_CandidatusSoleaferrea	Inverse variance weighted	9	0.749(0.596,0.941)	0.0131374	0.31267
acne	genus_Fusicatenibacter	Inverse variance weighted	18	0.709(0.523,0.962)	0.0270859	0.537205
acne	genus_Lactobacillus	Inverse variance weighted	8	0.723(0.578,0.905)	0.00455166	0.180549
acne	order_Bifidobacteriales	Inverse variance weighted	11	0.69(0.498,0.955)	0.0252399	0.440577
seborrheic dermatitis	class_Mollicutes	Inverse variance weighted	12	1.336(1.024,1.744)	0.0329959	0.527935
seborrheic dermatitis	genus_Eubacterium eligens group	Inverse variance weighted	6	0.527(0.325,0.856)	0.00957228	0.294466
seborrheic dermatitis	genus_Butyrivibrio	Inverse variance weighted	15	0.819(0.707,0.949)	0.00790692	0.294466
seborrheic dermatitis	genus_Howardella	Inverse variance weighted	9	0.772(0.652,0.914)	0.00268379	0.294466
seborrheic dermatitis	genus_Ruminiclostridium5	Inverse variance weighted	10	0.67(0.465,0.964)	0.0308011	0.596913
seborrheic dermatitis	genus_Ruminococcaceae UCG004	Inverse variance weighted	11	0.728(0.563,0.943)	0.0160236	0.381362
seborrheic dermatitis	genus_Ruminococcaceae UCG014	Inverse variance weighted	10	1.47(1.097,1.97)	0.00989802	0.294466
seborrheic dermatitis	genus_Victivallis	Inverse variance weighted	10	1.239(1.015,1.513)	0.0351125	0.596913
seborrheic dermatitis	phylum_Tenericutes	Inverse variance weighted	12	1.336(1.024,1.744)	0.0329959	0.259917
urticaria	family_Victivallaceae	Inverse variance weighted	11	1.103(1.017,1.196)	0.0184088	0.541122
urticaria	genus_Eubacterium eligens group	Inverse variance weighted	6	0.747(0.574,0.972)	0.0299114	0.593243
urticaria	genus_Eubacterium xylanophilumg roup	Inverse variance weighted	9	0.84(0.718,0.982)	0.0288858	0.593243
urticaria	genus_Coprococcus3	Inverse variance weighted	8	1.242(1.008,1.531)	0.041636	0.602068
urticaria	genus_Defluviitaleaceae UCG011	Inverse variance weighted	9	1.194(1.018,1.401)	0.0291834	0.593243
urticaria	genus_Intestinibacter	Inverse variance weighted	14	1.301(1.142,1.483)	7.67e-05	0.0091273
urticaria	genus_Lachnospiraceae NK4A136 group	Inverse variance weighted	15	0.878(0.774,0.997)	0.0455346	0.602068
urticaria	genus_Lachnospiraceae UCG010	Inverse variance weighted	10	0.802(0.678,0.948)	0.0096246	0.572664
urticaria	genus_Ruminococcaceae UCG011	Inverse variance weighted	8	0.893(0.815,0.979)	0.0162385	0.593243
urticaria	genus_Veillonella	Inverse variance weighted	5	0.804(0.657,0.985)	0.0350034	0.595058
melanoma	genus_Blautia	Inverse variance weighted	13	0.997(0.994,1)	0.0327897	0.780395
melanoma	genus_Erysipelatoclostridium	Inverse variance weighted	15	0.998(0.996,1)	0.0276614	0.780395
melanoma	genus_Parabacteroides	Inverse variance weighted	6	1.004(1,1.007)	0.0258577	0.780395
melanoma	genus_Prevotella7	Inverse variance weighted	10	0.999(0.997,1)	0.0446673	0.853537
melanoma	genus_Ruminococcaceae UCG013	Inverse variance weighted	12	0.996(0.994,0.999)	0.00711399	0.780395
melanoma	genus_Veillonella	Inverse variance weighted	7	1.003(1,1.005)	0.0238045	0.780395
Malignant non-melanoma skin cancer	genus_Holdemanella	Inverse variance weighted	10	0.995(0.991,0.999)	0.0173351	0.687625
Malignant non-melanoma skin cancer	genus_Ruminococcaceae UCG013	Inverse variance weighted	12	0.992(0.985,0.998)	0.0137549	0.687625
Malignant non-melanoma skin cancer	genus_Ruminococcaceae UCG014	Inverse variance weighted	11	0.993(0.988,0.999)	0.0127852	0.687625
Malignant non-melanoma skin cancer	genus_Sutterella	Inverse variance weighted	12	0.994(0.988,1)	0.0415944	0.756807
Malignant non-melanoma skin cancer	genus_Turicibacter	Inverse variance weighted	9	1.005(1,1.01)	0.0463872	0.756807
Facial ageing	family_Lactobacillaceae	Inverse variance weighted	9	0.989(0.981,0.999)	0.0224949	0.359919
Facial ageing	family_Victivallaceae	Inverse variance weighted	12	1.007(1.002,1.012)	0.0100098	0.320313
Facial ageing	genus_Eubacterium coprostanoligenes group	Inverse variance weighted	13	1.012(1.001,1.024)	0.0392254	0.548802
Facial ageing	genus_Anaerofilum	Inverse variance weighted	11	0.993(0.985,1)	0.041506	0.548802
Facial ageing	genus_Blautia	Inverse variance weighted	13	1.011(1.001,1.022)	0.0341316	0.548802
Facial ageing	genus_Butyricimonas	Inverse variance weighted	13	0.984(0.972,0.997)	0.012655	0.548802
Facial ageing	genus_Family XIII UCG001	Inverse variance weighted	8	0.987(0.976,0.999)	0.0320589	0.548802
Facial ageing	genus_Lactobacillus	Inverse variance weighted	10	0.991(0.983,1)	0.0483167	0.574969
Facial ageing	genus_Parabacteroides	Inverse variance weighted	6	0.984(0.97,0.999)	0.0403773	0.548802
Facial ageing	genus_Parasutterella	Inverse variance weighted	15	1.014(1.004,1.025)	0.00625012	0.548802
Facial ageing	genus_Phascolarctobacterium	Inverse variance weighted	10	0.989(0.979,0.999)	0.0361661	0.548802
Facial ageing	genus_Ruminococcaceae UCG005	Inverse variance weighted	14	0.988(0.979,0.998)	0.0178595	0.548802
Facial ageing	phylum_Verrucomicrobia	Inverse variance weighted	12	0.989(0.979,0.999)	0.0382967	0.344671
Hidradenitis suppurativa	family_FamilyXIII	Inverse variance weighted	7	2.272(1.082,4.769)	0.0300885	0.997295
Hidradenitis suppurativa	genus_Lachnospira	Inverse variance weighted	6	0.434(0.191,0.990)	0.0472776	0.997295
MR, Mendelian randomization; IVW, inverse-variance weighted.

## Sheet: Table S4
Table S4: Full result of MR estimates for the association between gut microbiota and dermatological diseases.
outcome	exposure	method	nsnp	OR(95% CI)	p-value
psoriasis	genus_Eubacterium fissicatena group	MR Egger	9	0.817(0.478,1.397)	0.484162
psoriasis	genus_Eubacterium fissicatena group	Weighted median	9	1.231(1.072,1.415)	0.00325986
psoriasis	genus_Eubacterium fissicatena group	Inverse variance weighted	9	1.218(1.099,1.351)	0.000180521
psoriasis	genus_Eubacterium fissicatena group	Simple mode	9	1.316(1.028,1.685)	0.0608961
psoriasis	genus_Eubacterium fissicatena group	Weighted mode	9	1.307(1.027,1.664)	0.061224
psoriasis	genus_Prevotella9	MR Egger	15	0.83(0.554,1.243)	0.382472
psoriasis	genus_Prevotella9	Weighted median	15	0.886(0.746,1.053)	0.16857
psoriasis	genus_Prevotella9	Inverse variance weighted	15	0.871(0.762,0.997)	0.0447155
psoriasis	genus_Prevotella9	Simple mode	15	0.92(0.691,1.226)	0.579054
psoriasis	genus_Prevotella9	Weighted mode	15	0.903(0.681,1.197)	0.490152
psoriasis	phylum_Bacteroidetes	MR Egger	10	0.696(0.455,1.066)	0.134015
psoriasis	phylum_Bacteroidetes	Weighted median	10	0.855(0.663,1.104)	0.229412
psoriasis	phylum_Bacteroidetes	Inverse variance weighted	10	0.81(0.667,0.983)	0.0329969
psoriasis	phylum_Bacteroidetes	Simple mode	10	0.868(0.607,1.24)	0.456426
psoriasis	phylum_Bacteroidetes	Weighted mode	10	0.877(0.623,1.236)	0.473124
psoriasis vulgaris	genus_Eubacterium fissicatena group	MR Egger	9	1.093(0.556,2.15)	0.803479
psoriasis vulgaris	genus_Eubacterium fissicatena group	Weighted median	9	1.281(1.074,1.528)	0.00590246
psoriasis vulgaris	genus_Eubacterium fissicatena group	Inverse variance weighted	9	1.316(1.155,1.499)	3.66e-05
psoriasis vulgaris	genus_Eubacterium fissicatena group	Simple mode	9	1.506(1.111,2.041)	0.0298809
psoriasis vulgaris	genus_Eubacterium fissicatena group	Weighted mode	9	1.149(0.863,1.529)	0.369962
psoriasis vulgaris	genus_Alloprevotella	MR Egger	5	1.281(0.304,5.387)	0.757989
psoriasis vulgaris	genus_Alloprevotella	Weighted median	5	0.917(0.745,1.13)	0.4165
psoriasis vulgaris	genus_Alloprevotella	Inverse variance weighted	5	0.854(0.735,0.993)	0.0402521
psoriasis vulgaris	genus_Alloprevotella	Simple mode	5	0.944(0.715,1.247)	0.705628
psoriasis vulgaris	genus_Alloprevotella	Weighted mode	5	0.944(0.72,1.237)	0.698001
psoriasis vulgaris	genus_Collinsella	MR Egger	9	1.021(0.391,2.664)	0.967534
psoriasis vulgaris	genus_Collinsella	Weighted median	9	0.799(0.572,1.117)	0.190083
psoriasis vulgaris	genus_Collinsella	Inverse variance weighted	9	0.734(0.567,0.948)	0.0180137
psoriasis vulgaris	genus_Collinsella	Simple mode	9	0.807(0.476,1.368)	0.449034
psoriasis vulgaris	genus_Collinsella	Weighted mode	9	0.807(0.46,1.415)	0.47594
psoriasis vulgaris	genus_Gordonibacter	MR Egger	11	0.754(0.46,1.234)	0.290006
psoriasis vulgaris	genus_Gordonibacter	Weighted median	11	0.855(0.733,0.997)	0.045498
psoriasis vulgaris	genus_Gordonibacter	Inverse variance weighted	11	0.887(0.792,0.993)	0.0375921
psoriasis vulgaris	genus_Gordonibacter	Simple mode	11	0.796(0.617,1.025)	0.107679
psoriasis vulgaris	genus_Gordonibacter	Weighted mode	11	0.797(0.607,1.047)	0.134376
psoriasis vulgaris	genus_Lachnospira	MR Egger	6	0.081(0.007,0.941)	0.114932
psoriasis vulgaris	genus_Lachnospira	Weighted median	6	0.744(0.469,1.181)	0.209348
psoriasis vulgaris	genus_Lachnospira	Inverse variance weighted	6	0.57(0.354,0.918)	0.0207536
psoriasis vulgaris	genus_Lachnospira	Simple mode	6	0.786(0.44,1.403)	0.452697
psoriasis vulgaris	genus_Lachnospira	Weighted mode	6	0.786(0.453,1.365)	0.431568
psoriasis vulgaris	genus_Odoribacter	MR Egger	7	0.69(0.302,1.579)	0.420075
psoriasis vulgaris	genus_Odoribacter	Weighted median	7	0.732(0.522,1.027)	0.0708655
psoriasis vulgaris	genus_Odoribacter	Inverse variance weighted	7	0.737(0.566,0.96)	0.0237419
psoriasis vulgaris	genus_Odoribacter	Simple mode	7	0.75(0.459,1.228)	0.296796
psoriasis vulgaris	genus_Odoribacter	Weighted mode	7	0.736(0.452,1.199)	0.264234
psoriasis vulgaris	genus_Terrisporobacter	MR Egger	5	0.715(0.341,1.498)	0.439072
psoriasis vulgaris	genus_Terrisporobacter	Weighted median	5	0.837(0.622,1.127)	0.240174
psoriasis vulgaris	genus_Terrisporobacter	Inverse variance weighted	5	0.794(0.633,0.996)	0.0458271
psoriasis vulgaris	genus_Terrisporobacter	Simple mode	5	0.834(0.555,1.253)	0.431177
psoriasis vulgaris	genus_Terrisporobacter	Weighted mode	5	0.854(0.581,1.256)	0.466722
Psoriatic arthritis	class_Bacteroidia	MR Egger	12	0.981(0.403,2.39)	0.967467
Psoriatic arthritis	class_Bacteroidia	Weighted median	12	0.787(0.507,1.222)	0.286707
Psoriatic arthritis	class_Bacteroidia	Inverse variance weighted	12	0.653(0.445,0.959)	0.029568
Psoriatic arthritis	class_Bacteroidia	Simple mode	12	0.85(0.42,1.722)	0.661269
Psoriatic arthritis	class_Bacteroidia	Weighted mode	12	0.876(0.483,1.592)	0.673183
Psoriatic arthritis	family_Pasteurellaceae	MR Egger	13	0.997(0.676,1.469)	0.987383
Psoriatic arthritis	family_Pasteurellaceae	Weighted median	13	1.072(0.829,1.386)	0.596234
Psoriatic arthritis	family_Pasteurellaceae	Inverse variance weighted	13	1.22(1.016,1.465)	0.033319
Psoriatic arthritis	family_Pasteurellaceae	Simple mode	13	1.117(0.724,1.724)	0.624701
Psoriatic arthritis	family_Pasteurellaceae	Weighted mode	13	1.073(0.774,1.489)	0.679174
Psoriatic arthritis	genus_Eubacterium fissicatena group	MR Egger	9	0.633(0.261,1.532)	0.34418
Psoriatic arthritis	genus_Eubacterium fissicatena group	Weighted median	9	1.221(0.961,1.551)	0.101713
Psoriatic arthritis	genus_Eubacterium fissicatena group	Inverse variance weighted	9	1.21(1.02,1.435)	0.0283351
Psoriatic arthritis	genus_Eubacterium fissicatena group	Simple mode	9	1.104(0.754,1.615)	0.624478
Psoriatic arthritis	genus_Eubacterium fissicatena group	Weighted mode	9	1.143(0.788,1.659)	0.500596
Psoriatic arthritis	genus_Blautia	MR Egger	12	1.448(0.665,3.152)	0.373322
Psoriatic arthritis	genus_Blautia	Weighted median	12	1.643(1.08,2.5)	0.0204188
Psoriatic arthritis	genus_Blautia	Inverse variance weighted	12	1.464(1.081,1.981)	0.0136384
Psoriatic arthritis	genus_Blautia	Simple mode	12	1.849(0.936,3.651)	0.104368
Psoriatic arthritis	genus_Blautia	Weighted mode	12	1.858(0.88,3.923)	0.132616
Psoriatic arthritis	genus_Butyricicoccus	MR Egger	8	1.3(0.7,2.414)	0.438229
Psoriatic arthritis	genus_Butyricicoccus	Weighted median	8	0.769(0.49,1.207)	0.253984
Psoriatic arthritis	genus_Butyricicoccus	Inverse variance weighted	8	0.663(0.467,0.942)	0.0218903
Psoriatic arthritis	genus_Butyricicoccus	Simple mode	8	0.66(0.305,1.43)	0.327019
Psoriatic arthritis	genus_Butyricicoccus	Weighted mode	8	0.747(0.431,1.294)	0.332488
Psoriatic arthritis	genus_Methanobrevibacter	MR Egger	6	1.472(0.678,3.198)	0.383968
Psoriatic arthritis	genus_Methanobrevibacter	Weighted median	6	1.287(0.983,1.684)	0.066029
Psoriatic arthritis	genus_Methanobrevibacter	Inverse variance weighted	6	1.266(1.029,1.557)	0.0258692
Psoriatic arthritis	genus_Methanobrevibacter	Simple mode	6	1.395(0.967,2.014)	0.135489
Psoriatic arthritis	genus_Methanobrevibacter	Weighted mode	6	1.333(0.963,1.843)	0.143364
Psoriatic arthritis	genus_Ruminococcaceae UCG002	MR Egger	20	0.737(0.435,1.251)	0.273762
Psoriatic arthritis	genus_Ruminococcaceae UCG002	Weighted median	20	0.885(0.655,1.196)	0.427544
Psoriatic arthritis	genus_Ruminococcaceae UCG002	Inverse variance weighted	20	0.806(0.658,0.988)	0.0377976
Psoriatic arthritis	genus_Ruminococcaceae UCG002	Simple mode	20	0.994(0.608,1.628)	0.982562
Psoriatic arthritis	genus_Ruminococcaceae UCG002	Weighted mode	20	0.994(0.617,1.604)	0.982019
Psoriatic arthritis	order_Bacteroidales	MR Egger	12	0.981(0.403,2.39)	0.967467
Psoriatic arthritis	order_Bacteroidales	Weighted median	12	0.787(0.51,1.216)	0.281316
Psoriatic arthritis	order_Bacteroidales	Inverse variance weighted	12	0.653(0.445,0.959)	0.029568
Psoriatic arthritis	order_Bacteroidales	Simple mode	12	0.85(0.433,1.67)	0.647099
Psoriatic arthritis	order_Bacteroidales	Weighted mode	12	0.876(0.48,1.601)	0.676178
Psoriatic arthritis	order_Pasteurellales	MR Egger	13	0.997(0.676,1.469)	0.987383
Psoriatic arthritis	order_Pasteurellales	Weighted median	13	1.072(0.832,1.381)	0.5904
Psoriatic arthritis	order_Pasteurellales	Inverse variance weighted	13	1.22(1.016,1.465)	0.033319
Psoriatic arthritis	order_Pasteurellales	Simple mode	13	1.117(0.719,1.736)	0.630189
Psoriatic arthritis	order_Pasteurellales	Weighted mode	13	1.073(0.766,1.503)	0.687731
atopic dermatitis	family_Bacteroidaceae	MR Egger	9	1.052(0.311,3.556)	0.93771
atopic dermatitis	family_Bacteroidaceae	Weighted median	9	1.367(1.001,1.866)	0.0490504
atopic dermatitis	family_Bacteroidaceae	Inverse variance weighted	9	1.358(1.07,1.724)	0.0119222
atopic dermatitis	family_Bacteroidaceae	Simple mode	9	1.478(0.881,2.479)	0.17736
atopic dermatitis	family_Bacteroidaceae	Weighted mode	9	1.286(0.813,2.035)	0.313562
atopic dermatitis	family_Christensenellaceae	MR Egger	11	0.914(0.61,1.37)	0.672918
atopic dermatitis	family_Christensenellaceae	Weighted median	11	0.774(0.596,1.005)	0.0549505
atopic dermatitis	family_Christensenellaceae	Inverse variance weighted	11	0.813(0.675,0.98)	0.0295533
atopic dermatitis	family_Christensenellaceae	Simple mode	11	0.678(0.422,1.088)	0.138618
atopic dermatitis	family_Christensenellaceae	Weighted mode	11	0.705(0.474,1.049)	0.115514
atopic dermatitis	genus_Eubacterium fissicatena group	MR Egger	9	0.904(0.453,1.804)	0.782077
atopic dermatitis	genus_Eubacterium fissicatena group	Weighted median	9	1.072(0.918,1.251)	0.380445
atopic dermatitis	genus_Eubacterium fissicatena group	Inverse variance weighted	9	1.124(1,1.264)	0.0497741
atopic dermatitis	genus_Eubacterium fissicatena group	Simple mode	9	1.055(0.824,1.35)	0.683192
atopic dermatitis	genus_Eubacterium fissicatena group	Weighted mode	9	1.06(0.837,1.343)	0.643064
atopic dermatitis	genus_Eubacterium nodatum group	MR Egger	11	1.327(0.88,2.003)	0.210322
atopic dermatitis	genus_Eubacterium nodatum group	Weighted median	11	1.077(0.95,1.22)	0.24598
atopic dermatitis	genus_Eubacterium nodatum group	Inverse variance weighted	11	1.109(1.01,1.217)	0.0298329
atopic dermatitis	genus_Eubacterium nodatum group	Simple mode	11	1.092(0.891,1.337)	0.416454
atopic dermatitis	genus_Eubacterium nodatum group	Weighted mode	11	1.096(0.905,1.326)	0.370567
atopic dermatitis	genus_Bacteroides	MR Egger	9	1.052(0.311,3.556)	0.93771
atopic dermatitis	genus_Bacteroides	Weighted median	9	1.367(0.999,1.87)	0.050672
atopic dermatitis	genus_Bacteroides	Inverse variance weighted	9	1.358(1.07,1.724)	0.0119222
atopic dermatitis	genus_Bacteroides	Simple mode	9	1.478(0.894,2.443)	0.166434
atopic dermatitis	genus_Bacteroides	Weighted mode	9	1.286(0.813,2.034)	0.313023
atopic dermatitis	genus_Christensenellaceae R 7group	MR Egger	10	0.912(0.466,1.785)	0.794842
atopic dermatitis	genus_Christensenellaceae R 7group	Weighted median	10	0.672(0.499,0.905)	0.0088923
atopic dermatitis	genus_Christensenellaceae R 7group	Inverse variance weighted	10	0.712(0.566,0.896)	0.00383594
atopic dermatitis	genus_Christensenellaceae R 7group	Simple mode	10	0.576(0.348,0.953)	0.0602637
atopic dermatitis	genus_Christensenellaceae R 7group	Weighted mode	10	0.584(0.345,0.988)	0.0757543
atopic dermatitis	genus_Roseburia	MR Egger	14	2.111(1.161,3.84)	0.0306912
atopic dermatitis	genus_Roseburia	Weighted median	14	1.214(0.95,1.552)	0.121878
atopic dermatitis	genus_Roseburia	Inverse variance weighted	14	1.219(1.01,1.472)	0.0395549
atopic dermatitis	genus_Roseburia	Simple mode	14	1.234(0.784,1.943)	0.379809
atopic dermatitis	genus_Roseburia	Weighted mode	14	1.221(0.777,1.916)	0.402079
atopic dermatitis	genus_Ruminiclostridium5	MR Egger	11	0.907(0.38,2.162)	0.830505
atopic dermatitis	genus_Ruminiclostridium5	Weighted median	11	0.783(0.597,1.027)	0.0769271
atopic dermatitis	genus_Ruminiclostridium5	Inverse variance weighted	11	0.79(0.642,0.973)	0.0262624
atopic dermatitis	genus_Ruminiclostridium5	Simple mode	11	0.774(0.496,1.206)	0.283396
atopic dermatitis	genus_Ruminiclostridium5	Weighted mode	11	0.783(0.517,1.187)	0.276226
vitiligo	class_Gammaproteobacteria	MR Egger	7	0.3(0.091,0.989)	0.104773
vitiligo	class_Gammaproteobacteria	Weighted median	7	0.741(0.458,1.201)	0.223991
vitiligo	class_Gammaproteobacteria	Inverse variance weighted	7	0.67(0.464,0.968)	0.0328553
vitiligo	class_Gammaproteobacteria	Simple mode	7	0.777(0.349,1.729)	0.559147
vitiligo	class_Gammaproteobacteria	Weighted mode	7	0.76(0.355,1.628)	0.506459
vitiligo	class_Melainabacteria	MR Egger	9	0.926(0.534,1.608)	0.793292
vitiligo	class_Melainabacteria	Weighted median	9	0.735(0.564,0.958)	0.0226314
vitiligo	class_Melainabacteria	Inverse variance weighted	9	0.784(0.638,0.963)	0.020646
vitiligo	class_Melainabacteria	Simple mode	9	0.78(0.513,1.184)	0.276936
vitiligo	class_Melainabacteria	Weighted mode	9	0.763(0.507,1.15)	0.232397
vitiligo	family_Bacteroidales S24 7group	MR Egger	8	0.64(0.152,2.691)	0.564781
vitiligo	family_Bacteroidales S24 7group	Weighted median	8	0.806(0.57,1.138)	0.220201
vitiligo	family_Bacteroidales S24 7group	Inverse variance weighted	8	0.728(0.533,0.995)	0.0467298
vitiligo	family_Bacteroidales S24 7group	Simple mode	8	0.839(0.486,1.448)	0.548742
vitiligo	family_Bacteroidales S24 7group	Weighted mode	8	0.807(0.474,1.373)	0.454677
vitiligo	family_Porphyromonadaceae	MR Egger	8	0.871(0.084,9.018)	0.911701
vitiligo	family_Porphyromonadaceae	Weighted median	8	0.491(0.292,0.826)	0.00730821
vitiligo	family_Porphyromonadaceae	Inverse variance weighted	8	0.553(0.316,0.967)	0.0378132
vitiligo	family_Porphyromonadaceae	Simple mode	8	0.42(0.17,1.036)	0.10161
vitiligo	family_Porphyromonadaceae	Weighted mode	8	0.446(0.195,1.02)	0.0971933
vitiligo	family_Victivallaceae	MR Egger	11	1.363(0.658,2.821)	0.426011
vitiligo	family_Victivallaceae	Weighted median	11	0.944(0.762,1.171)	0.601909
vitiligo	family_Victivallaceae	Inverse variance weighted	11	0.833(0.705,0.985)	0.032484
vitiligo	family_Victivallaceae	Simple mode	11	0.956(0.659,1.387)	0.817976
vitiligo	family_Victivallaceae	Weighted mode	11	0.963(0.681,1.362)	0.836494
vitiligo	genus_Adlercreutzia	MR Egger	8	1.244(0.367,4.217)	0.737546
vitiligo	genus_Adlercreutzia	Weighted median	8	1.425(1.009,2.012)	0.0443459
vitiligo	genus_Adlercreutzia	Inverse variance weighted	8	1.43(1.088,1.879)	0.0102423
vitiligo	genus_Adlercreutzia	Simple mode	8	1.422(0.838,2.411)	0.232972
vitiligo	genus_Adlercreutzia	Weighted mode	8	1.432(0.856,2.397)	0.214119
vitiligo	genus_Anaerotruncus	MR Egger	12	0.47(0.162,1.364)	0.195143
vitiligo	genus_Anaerotruncus	Weighted median	12	0.707(0.465,1.074)	0.104154
vitiligo	genus_Anaerotruncus	Inverse variance weighted	12	0.661(0.471,0.929)	0.0171852
vitiligo	genus_Anaerotruncus	Simple mode	12	0.59(0.261,1.335)	0.231669
vitiligo	genus_Anaerotruncus	Weighted mode	12	0.648(0.261,1.608)	0.36925
vitiligo	genus_Catenibacterium	MR Egger	5	2.772(0.379,20.27)	0.389193
vitiligo	genus_Catenibacterium	Weighted median	5	1.317(1.008,1.72)	0.0438279
vitiligo	genus_Catenibacterium	Inverse variance weighted	5	1.279(1.031,1.588)	0.0255664
vitiligo	genus_Catenibacterium	Simple mode	5	1.343(0.939,1.92)	0.181147
vitiligo	genus_Catenibacterium	Weighted mode	5	1.338(0.97,1.844)	0.150713
vitiligo	genus_Erysipelatoclostridium	MR Egger	15	0.541(0.234,1.254)	0.175696
vitiligo	genus_Erysipelatoclostridium	Weighted median	15	0.758(0.57,1.008)	0.0568235
vitiligo	genus_Erysipelatoclostridium	Inverse variance weighted	15	0.772(0.624,0.956)	0.0176152
vitiligo	genus_Erysipelatoclostridium	Simple mode	15	0.764(0.481,1.215)	0.2751
vitiligo	genus_Erysipelatoclostridium	Weighted mode	15	0.78(0.503,1.21)	0.286256
vitiligo	genus_Lachnospira	MR Egger	6	13.472(0.9,201.611)	0.132682
vitiligo	genus_Lachnospira	Weighted median	6	1.465(0.811,2.647)	0.205736
vitiligo	genus_Lachnospira	Inverse variance weighted	6	1.793(1.109,2.899)	0.0171311
vitiligo	genus_Lachnospira	Simple mode	6	1.416(0.595,3.371)	0.467544
vitiligo	genus_Lachnospira	Weighted mode	6	1.444(0.591,3.528)	0.456992
vitiligo	genus_Lachnospiraceae ND3007 group	MR Egger	3	4.998(0,295952.941)	0.822089
vitiligo	genus_Lachnospiraceae ND3007 group	Weighted median	3	0.399(0.172,0.923)	0.031727
vitiligo	genus_Lachnospiraceae ND3007 group	Inverse variance weighted	3	0.38(0.203,0.711)	0.00246924
vitiligo	genus_Lachnospiraceae ND3007 group	Simple mode	3	0.432(0.171,1.089)	0.217289
vitiligo	genus_Lachnospiraceae ND3007 group	Weighted mode	3	0.425(0.176,1.029)	0.198346
vitiligo	genus_Marvinbryantia	MR Egger	10	0.965(0.316,2.947)	0.95129
vitiligo	genus_Marvinbryantia	Weighted median	10	0.86(0.59,1.254)	0.433183
vitiligo	genus_Marvinbryantia	Inverse variance weighted	10	0.721(0.544,0.957)	0.0233107
vitiligo	genus_Marvinbryantia	Simple mode	10	0.938(0.51,1.727)	0.842707
vitiligo	genus_Marvinbryantia	Weighted mode	10	0.938(0.509,1.731)	0.843289
vitiligo	genus_Oxalobacter	MR Egger	11	1.862(0.885,3.917)	0.135583
vitiligo	genus_Oxalobacter	Weighted median	11	0.797(0.633,1.003)	0.0531833
vitiligo	genus_Oxalobacter	Inverse variance weighted	11	0.816(0.679,0.982)	0.0311804
vitiligo	genus_Oxalobacter	Simple mode	11	0.769(0.547,1.081)	0.161687
vitiligo	genus_Oxalobacter	Weighted mode	11	0.764(0.537,1.087)	0.165655
vitiligo	order_Burkholderiales	MR Egger	11	1.247(0.407,3.825)	0.707905
vitiligo	order_Burkholderiales	Weighted median	11	1.555(1.002,2.414)	0.0490436
vitiligo	order_Burkholderiales	Inverse variance weighted	11	1.542(1.12,2.123)	0.00794255
vitiligo	order_Burkholderiales	Simple mode	11	1.787(0.933,3.423)	0.110583
vitiligo	order_Burkholderiales	Weighted mode	11	1.738(0.929,3.252)	0.114227
vitiligo	order_Gastranaerophilales	MR Egger	9	0.857(0.491,1.495)	0.603269
vitiligo	order_Gastranaerophilales	Weighted median	9	0.733(0.546,0.984)	0.0388346
vitiligo	order_Gastranaerophilales	Inverse variance weighted	9	0.808(0.658,0.993)	0.0424197
vitiligo	order_Gastranaerophilales	Simple mode	9	0.738(0.469,1.162)	0.226117
vitiligo	order_Gastranaerophilales	Weighted mode	9	0.743(0.483,1.143)	0.213858
Acne Rosacea	class_Verrucomicrobiae	MR Egger	11	5.278(1.97,14.14)	0.00910791
Acne Rosacea	class_Verrucomicrobiae	Weighted median	11	1.248(0.803,1.94)	0.324054
Acne Rosacea	class_Verrucomicrobiae	Inverse variance weighted	11	1.401(1.011,1.943)	0.0428081
Acne Rosacea	class_Verrucomicrobiae	Simple mode	11	1.367(0.666,2.809)	0.414303
Acne Rosacea	class_Verrucomicrobiae	Weighted mode	11	1.293(0.575,2.909)	0.548366
Acne Rosacea	family_Verrucomicrobiaceae	MR Egger	11	5.286(1.973,14.16)	0.00906138
Acne Rosacea	family_Verrucomicrobiaceae	Weighted median	11	1.249(0.795,1.962)	0.334149
Acne Rosacea	family_Verrucomicrobiaceae	Inverse variance weighted	11	1.402(1.011,1.943)	0.0426354
Acne Rosacea	family_Verrucomicrobiaceae	Simple mode	11	1.367(0.638,2.926)	0.439753
Acne Rosacea	family_Verrucomicrobiaceae	Weighted mode	11	1.292(0.553,3.021)	0.566836
Acne Rosacea	genus_Akkermansia	MR Egger	11	5.296(1.977,14.184)	0.00899303
Acne Rosacea	genus_Akkermansia	Weighted median	11	1.251(0.818,1.914)	0.302331
Acne Rosacea	genus_Akkermansia	Inverse variance weighted	11	1.402(1.012,1.943)	0.042443
Acne Rosacea	genus_Akkermansia	Simple mode	11	1.367(0.642,2.912)	0.436969
Acne Rosacea	genus_Akkermansia	Weighted mode	11	1.3(0.566,2.987)	0.549653
Acne Rosacea	genus_Butyrivibrio	MR Egger	15	0.677(0.364,1.26)	0.240163
Acne Rosacea	genus_Butyrivibrio	Weighted median	15	0.834(0.689,1.009)	0.061438
Acne Rosacea	genus_Butyrivibrio	Inverse variance weighted	15	0.834(0.722,0.963)	0.0135528
Acne Rosacea	genus_Butyrivibrio	Simple mode	15	0.816(0.589,1.13)	0.240351
Acne Rosacea	genus_Butyrivibrio	Weighted mode	15	0.816(0.587,1.133)	0.243953
Acne Rosacea	genus_Prevotella7	MR Egger	11	1.183(0.416,3.366)	0.759983
Acne Rosacea	genus_Prevotella7	Weighted median	11	0.795(0.628,1.006)	0.056385
Acne Rosacea	genus_Prevotella7	Inverse variance weighted	11	0.78(0.652,0.934)	0.00695267
Acne Rosacea	genus_Prevotella7	Simple mode	11	0.878(0.613,1.258)	0.495566
Acne Rosacea	genus_Prevotella7	Weighted mode	11	0.898(0.634,1.27)	0.556015
Acne Rosacea	order_Verrucomicrobiales	MR Egger	11	5.278(1.97,14.14)	0.00910791
Acne Rosacea	order_Verrucomicrobiales	Weighted median	11	1.248(0.797,1.956)	0.332917
Acne Rosacea	order_Verrucomicrobiales	Inverse variance weighted	11	1.401(1.011,1.943)	0.0428081
Acne Rosacea	order_Verrucomicrobiales	Simple mode	11	1.367(0.691,2.704)	0.389597
Acne Rosacea	order_Verrucomicrobiales	Weighted mode	11	1.293(0.535,3.125)	0.580775
acne	family_Bacteroidaceae	MR Egger	8	1.643(0.152,17.716)	0.696402
acne	family_Bacteroidaceae	Weighted median	8	1.772(1.026,3.06)	0.0401113
acne	family_Bacteroidaceae	Inverse variance weighted	8	2.253(1.484,3.421)	0.000137293
acne	family_Bacteroidaceae	Simple mode	8	1.579(0.68,3.666)	0.323118
acne	family_Bacteroidaceae	Weighted mode	8	1.537(0.778,3.038)	0.256053
acne	family_Bifidobacteriaceae	MR Egger	11	0.394(0.138,1.125)	0.115848
acne	family_Bifidobacteriaceae	Weighted median	11	0.81(0.531,1.236)	0.32851
acne	family_Bifidobacteriaceae	Inverse variance weighted	11	0.69(0.498,0.955)	0.0252399
acne	family_Bifidobacteriaceae	Simple mode	11	0.891(0.394,2.015)	0.787833
acne	family_Bifidobacteriaceae	Weighted mode	11	0.919(0.467,1.808)	0.811377
acne	family_Clostridiaceae1	MR Egger	10	3.669(1.296,10.387)	0.0400111
acne	family_Clostridiaceae1	Weighted median	10	1.738(1.052,2.871)	0.0309378
acne	family_Clostridiaceae1	Inverse variance weighted	10	1.675(1.151,2.437)	0.00706436
acne	family_Clostridiaceae1	Simple mode	10	2.222(0.846,5.837)	0.139433
acne	family_Clostridiaceae1	Weighted mode	10	2.267(0.803,6.401)	0.156489
acne	family_Family XIII	MR Egger	7	2.352(0.452,12.227)	0.355966
acne	family_Family XIII	Weighted median	7	1.681(0.94,3.006)	0.0800681
acne	family_Family XIII	Inverse variance weighted	7	1.732(1.116,2.688)	0.0143656
acne	family_Family XIII	Simple mode	7	1.858(0.75,4.602)	0.229416
acne	family_Family XIII	Weighted mode	7	1.858(0.755,4.571)	0.226329
acne	family_Lactobacillaceae	MR Egger	8	1.01(0.565,1.805)	0.975589
acne	family_Lactobacillaceae	Weighted median	8	0.823(0.609,1.111)	0.203291
acne	family_Lactobacillaceae	Inverse variance weighted	8	0.781(0.619,0.986)	0.0377034
acne	family_Lactobacillaceae	Simple mode	8	0.855(0.574,1.273)	0.466031
acne	family_Lactobacillaceae	Weighted mode	8	0.811(0.569,1.157)	0.285603
acne	family_Porphyromonadaceae	MR Egger	9	1.806(0.284,11.48)	0.550875
acne	family_Porphyromonadaceae	Weighted median	9	1.739(0.999,3.029)	0.0505291
acne	family_Porphyromonadaceae	Inverse variance weighted	9	1.566(1.031,2.379)	0.0355738
acne	family_Porphyromonadaceae	Simple mode	9	1.877(0.874,4.029)	0.144819
acne	family_Porphyromonadaceae	Weighted mode	9	1.902(0.85,4.252)	0.156107
acne	genus_Ruminococcus torques group	MR Egger	7	1.633(0.392,6.805)	0.530241
acne	genus_Ruminococcus torques group	Weighted median	7	0.431(0.237,0.784)	0.00579902
acne	genus_Ruminococcus torques group	Inverse variance weighted	7	0.534(0.335,0.852)	0.00841929
acne	genus_Ruminococcus torques group	Simple mode	7	0.402(0.148,1.091)	0.123699
acne	genus_Ruminococcus torques group	Weighted mode	7	0.396(0.158,0.99)	0.0948284
acne	genus_Allisonella	MR Egger	8	2.212(0.603,8.121)	0.27665
acne	genus_Allisonella	Weighted median	8	1.362(1.076,1.726)	0.0103592
acne	genus_Allisonella	Inverse variance weighted	8	1.416(1.178,1.702)	0.000216413
acne	genus_Allisonella	Simple mode	8	1.468(1.012,2.13)	0.0825576
acne	genus_Allisonella	Weighted mode	8	1.405(1.004,1.968)	0.0879695
acne	genus_Bacteroides	MR Egger	8	1.643(0.152,17.716)	0.696402
acne	genus_Bacteroides	Weighted median	8	1.772(0.994,3.159)	0.0525047
acne	genus_Bacteroides	Inverse variance weighted	8	2.253(1.484,3.421)	0.000137293
acne	genus_Bacteroides	Simple mode	8	1.579(0.707,3.525)	0.301777
acne	genus_Bacteroides	Weighted mode	8	1.537(0.725,3.26)	0.299313
acne	genus_CandidatusSoleaferrea	MR Egger	9	0.955(0.093,9.832)	0.97003
acne	genus_CandidatusSoleaferrea	Weighted median	9	0.808(0.599,1.09)	0.16272
acne	genus_CandidatusSoleaferrea	Inverse variance weighted	9	0.749(0.596,0.941)	0.0131374
acne	genus_CandidatusSoleaferrea	Simple mode	9	0.836(0.526,1.328)	0.469764
acne	genus_CandidatusSoleaferrea	Weighted mode	9	0.839(0.549,1.282)	0.441335
acne	genus_Fusicatenibacter	MR Egger	18	0.546(0.17,1.755)	0.324692
acne	genus_Fusicatenibacter	Weighted median	18	0.631(0.432,0.921)	0.0171402
acne	genus_Fusicatenibacter	Inverse variance weighted	18	0.709(0.523,0.962)	0.0270859
acne	genus_Fusicatenibacter	Simple mode	18	0.514(0.263,1.007)	0.0692322
acne	genus_Fusicatenibacter	Weighted mode	18	0.573(0.304,1.08)	0.103061
acne	genus_Lactobacillus	MR Egger	8	1.001(0.563,1.782)	0.996212
acne	genus_Lactobacillus	Weighted median	8	0.778(0.576,1.051)	0.102237
acne	genus_Lactobacillus	Inverse variance weighted	8	0.723(0.578,0.905)	0.00455166
acne	genus_Lactobacillus	Simple mode	8	0.818(0.533,1.256)	0.38865
acne	genus_Lactobacillus	Weighted mode	8	0.807(0.564,1.157)	0.281729
acne	order_Bifidobacteriales	MR Egger	11	0.394(0.138,1.125)	0.115848
acne	order_Bifidobacteriales	Weighted median	11	0.81(0.532,1.233)	0.326397
acne	order_Bifidobacteriales	Inverse variance weighted	11	0.69(0.498,0.955)	0.0252399
acne	order_Bifidobacteriales	Simple mode	11	0.891(0.404,1.967)	0.78156
acne	order_Bifidobacteriales	Weighted mode	11	0.919(0.486,1.738)	0.800005
seborrheic dermatitis	class_Mollicutes	MR Egger	12	1.055(0.426,2.617)	0.909816
seborrheic dermatitis	class_Mollicutes	Weighted median	12	1.29(0.914,1.823)	0.147994
seborrheic dermatitis	class_Mollicutes	Inverse variance weighted	12	1.336(1.024,1.744)	0.0329959
seborrheic dermatitis	class_Mollicutes	Simple mode	12	1.129(0.66,1.931)	0.666573
seborrheic dermatitis	class_Mollicutes	Weighted mode	12	1.183(0.709,1.973)	0.533674
seborrheic dermatitis	genus_Eubacterium eligens group	MR Egger	6	2.35(0.473,11.684)	0.355364
seborrheic dermatitis	genus_Eubacterium eligens group	Weighted median	6	0.527(0.288,0.962)	0.0368408
seborrheic dermatitis	genus_Eubacterium eligens group	Inverse variance weighted	6	0.527(0.325,0.856)	0.00957228
seborrheic dermatitis	genus_Eubacterium eligens group	Simple mode	6	0.496(0.182,1.351)	0.228745
seborrheic dermatitis	genus_Eubacterium eligens group	Weighted mode	6	0.511(0.197,1.326)	0.226036
seborrheic dermatitis	genus_Butyrivibrio	MR Egger	15	1.038(0.544,1.982)	0.911739
seborrheic dermatitis	genus_Butyrivibrio	Weighted median	15	0.815(0.68,0.978)	0.0280263
seborrheic dermatitis	genus_Butyrivibrio	Inverse variance weighted	15	0.819(0.707,0.949)	0.00790692
seborrheic dermatitis	genus_Butyrivibrio	Simple mode	15	0.766(0.547,1.072)	0.142104
seborrheic dermatitis	genus_Butyrivibrio	Weighted mode	15	0.772(0.557,1.069)	0.142014
seborrheic dermatitis	genus_Howardella	MR Egger	9	0.975(0.498,1.909)	0.943789
seborrheic dermatitis	genus_Howardella	Weighted median	9	0.795(0.634,0.996)	0.046246
seborrheic dermatitis	genus_Howardella	Inverse variance weighted	9	0.772(0.652,0.914)	0.00268379
seborrheic dermatitis	genus_Howardella	Simple mode	9	0.852(0.617,1.177)	0.360164
seborrheic dermatitis	genus_Howardella	Weighted mode	9	0.831(0.603,1.145)	0.290267
seborrheic dermatitis	genus_Ruminiclostridium5	MR Egger	10	0.856(0.192,3.814)	0.843359
seborrheic dermatitis	genus_Ruminiclostridium5	Weighted median	10	0.787(0.495,1.25)	0.309967
seborrheic dermatitis	genus_Ruminiclostridium5	Inverse variance weighted	10	0.67(0.465,0.964)	0.0308011
seborrheic dermatitis	genus_Ruminiclostridium5	Simple mode	10	0.807(0.38,1.715)	0.590639
seborrheic dermatitis	genus_Ruminiclostridium5	Weighted mode	10	0.807(0.401,1.623)	0.562155
seborrheic dermatitis	genus_Ruminococcaceae UCG004	MR Egger	11	0.584(0.14,2.445)	0.480706
seborrheic dermatitis	genus_Ruminococcaceae UCG004	Weighted median	11	0.716(0.512,1)	0.0503028
seborrheic dermatitis	genus_Ruminococcaceae UCG004	Inverse variance weighted	11	0.728(0.563,0.943)	0.0160236
seborrheic dermatitis	genus_Ruminococcaceae UCG004	Simple mode	11	0.703(0.437,1.131)	0.176864
seborrheic dermatitis	genus_Ruminococcaceae UCG004	Weighted mode	11	0.715(0.433,1.183)	0.220879
seborrheic dermatitis	genus_Ruminococcaceae UCG014	MR Egger	10	1.565(0.767,3.196)	0.253376
seborrheic dermatitis	genus_Ruminococcaceae UCG014	Weighted median	10	1.459(0.968,2.198)	0.0708594
seborrheic dermatitis	genus_Ruminococcaceae UCG014	Inverse variance weighted	10	1.47(1.097,1.97)	0.00989802
seborrheic dermatitis	genus_Ruminococcaceae UCG014	Simple mode	10	1.308(0.731,2.341)	0.389038
seborrheic dermatitis	genus_Ruminococcaceae UCG014	Weighted mode	10	1.462(0.902,2.367)	0.157392
seborrheic dermatitis	genus_Victivallis	MR Egger	10	1.36(0.27,6.84)	0.718849
seborrheic dermatitis	genus_Victivallis	Weighted median	10	1.324(1.043,1.681)	0.0209595
seborrheic dermatitis	genus_Victivallis	Inverse variance weighted	10	1.239(1.015,1.513)	0.0351125
seborrheic dermatitis	genus_Victivallis	Simple mode	10	1.523(0.985,2.356)	0.0909192
seborrheic dermatitis	genus_Victivallis	Weighted mode	10	1.48(0.952,2.302)	0.115593
seborrheic dermatitis	phylum_Tenericutes	MR Egger	12	1.055(0.426,2.617)	0.909816
seborrheic dermatitis	phylum_Tenericutes	Weighted median	12	1.29(0.899,1.851)	0.16637
seborrheic dermatitis	phylum_Tenericutes	Inverse variance weighted	12	1.336(1.024,1.744)	0.0329959
seborrheic dermatitis	phylum_Tenericutes	Simple mode	12	1.129(0.635,2.006)	0.687267
seborrheic dermatitis	phylum_Tenericutes	Weighted mode	12	1.183(0.715,1.955)	0.526393
urticaria	family_Victivallaceae	MR Egger	11	0.961(0.659,1.403)	0.841998
urticaria	family_Victivallaceae	Weighted median	11	1.071(0.961,1.192)	0.214053
urticaria	family_Victivallaceae	Inverse variance weighted	11	1.103(1.017,1.196)	0.0184088
urticaria	family_Victivallaceae	Simple mode	11	1.069(0.899,1.271)	0.470129
urticaria	family_Victivallaceae	Weighted mode	11	1.05(0.887,1.242)	0.586281
urticaria	genus_Eubacterium eligens group	MR Egger	6	0.621(0.21,1.839)	0.438143
urticaria	genus_Eubacterium eligens group	Weighted median	6	0.833(0.614,1.13)	0.239852
urticaria	genus_Eubacterium eligens group	Inverse variance weighted	6	0.747(0.574,0.972)	0.0299114
urticaria	genus_Eubacterium eligens group	Simple mode	6	0.818(0.553,1.209)	0.359565
urticaria	genus_Eubacterium eligens group	Weighted mode	6	0.875(0.608,1.259)	0.503717
urticaria	genus_Eubacterium xylanophilumg roup	MR Egger	9	0.861(0.534,1.389)	0.558533
urticaria	genus_Eubacterium xylanophilumg roup	Weighted median	9	0.911(0.727,1.141)	0.416154
urticaria	genus_Eubacterium xylanophilumg roup	Inverse variance weighted	9	0.84(0.718,0.982)	0.0288858
urticaria	genus_Eubacterium xylanophilumg roup	Simple mode	9	0.992(0.706,1.392)	0.963254
urticaria	genus_Eubacterium xylanophilumg roup	Weighted mode	9	0.989(0.719,1.36)	0.946964
urticaria	genus_Coprococcus3	MR Egger	8	0.693(0.217,2.213)	0.558167
urticaria	genus_Coprococcus3	Weighted median	8	1.261(0.961,1.654)	0.0937139
urticaria	genus_Coprococcus3	Inverse variance weighted	8	1.242(1.008,1.531)	0.041636
urticaria	genus_Coprococcus3	Simple mode	8	1.278(0.832,1.962)	0.299358
urticaria	genus_Coprococcus3	Weighted mode	8	1.294(0.881,1.901)	0.230623
urticaria	genus_Defluviitaleaceae UCG011	MR Egger	9	1.62(0.916,2.867)	0.141419
urticaria	genus_Defluviitaleaceae UCG011	Weighted median	9	1.121(0.93,1.353)	0.23055
urticaria	genus_Defluviitaleaceae UCG011	Inverse variance weighted	9	1.194(1.018,1.401)	0.0291834
urticaria	genus_Defluviitaleaceae UCG011	Simple mode	9	1.135(0.896,1.438)	0.326049
urticaria	genus_Defluviitaleaceae UCG011	Weighted mode	9	1.11(0.873,1.413)	0.418497
urticaria	genus_Intestinibacter	MR Egger	14	1.237(0.824,1.857)	0.324091
urticaria	genus_Intestinibacter	Weighted median	14	1.225(1.015,1.477)	0.0340639
urticaria	genus_Intestinibacter	Inverse variance weighted	14	1.301(1.142,1.483)	7.67e-05
urticaria	genus_Intestinibacter	Simple mode	14	1.237(0.924,1.656)	0.176484
urticaria	genus_Intestinibacter	Weighted mode	14	1.224(0.952,1.573)	0.138363
urticaria	genus_Lachnospiraceae NK4A136 group	MR Egger	15	0.883(0.685,1.138)	0.355493
urticaria	genus_Lachnospiraceae NK4A136 group	Weighted median	15	0.952(0.787,1.151)	0.61047
urticaria	genus_Lachnospiraceae NK4A136 group	Inverse variance weighted	15	0.878(0.774,0.997)	0.0455346
urticaria	genus_Lachnospiraceae NK4A136 group	Simple mode	15	0.963(0.727,1.277)	0.797627
urticaria	genus_Lachnospiraceae NK4A136 group	Weighted mode	15	0.957(0.767,1.194)	0.701484
urticaria	genus_Lachnospiraceae UCG010	MR Egger	10	0.683(0.41,1.14)	0.183093
urticaria	genus_Lachnospiraceae UCG010	Weighted median	10	0.805(0.644,1.006)	0.0565247
urticaria	genus_Lachnospiraceae UCG010	Inverse variance weighted	10	0.802(0.678,0.948)	0.0096246
urticaria	genus_Lachnospiraceae UCG010	Simple mode	10	0.752(0.518,1.09)	0.166914
urticaria	genus_Lachnospiraceae UCG010	Weighted mode	10	0.746(0.501,1.109)	0.181687
urticaria	genus_Ruminococcaceae UCG011	MR Egger	8	1.024(0.646,1.622)	0.922604
urticaria	genus_Ruminococcaceae UCG011	Weighted median	8	0.913(0.808,1.032)	0.145599
urticaria	genus_Ruminococcaceae UCG011	Inverse variance weighted	8	0.893(0.815,0.979)	0.0162385
urticaria	genus_Ruminococcaceae UCG011	Simple mode	8	0.904(0.755,1.083)	0.309123
urticaria	genus_Ruminococcaceae UCG011	Weighted mode	8	0.917(0.776,1.084)	0.343384
urticaria	genus_Veillonella	MR Egger	5	0.253(0.001,48.44)	0.643301
urticaria	genus_Veillonella	Weighted median	5	0.772(0.591,1.008)	0.0574713
urticaria	genus_Veillonella	Inverse variance weighted	5	0.804(0.657,0.985)	0.0350034
urticaria	genus_Veillonella	Simple mode	5	0.759(0.531,1.084)	0.20403
urticaria	genus_Veillonella	Weighted mode	5	0.764(0.532,1.098)	0.219852
melanoma	genus_Blautia	MR Egger	13	0.997(0.99,1.003)	0.311527
melanoma	genus_Blautia	Weighted median	13	0.998(0.995,1.002)	0.355638
melanoma	genus_Blautia	Inverse variance weighted	13	0.997(0.994,1)	0.0327897
melanoma	genus_Blautia	Simple mode	13	1(0.993,1.006)	0.876008
melanoma	genus_Blautia	Weighted mode	13	1(0.995,1.006)	0.929757
melanoma	genus_Erysipelatoclostridium	MR Egger	15	1(0.993,1.006)	0.896083
melanoma	genus_Erysipelatoclostridium	Weighted median	15	0.998(0.996,1)	0.115003
melanoma	genus_Erysipelatoclostridium	Inverse variance weighted	15	0.998(0.996,1)	0.0276614
melanoma	genus_Erysipelatoclostridium	Simple mode	15	0.998(0.994,1.002)	0.378389
melanoma	genus_Erysipelatoclostridium	Weighted mode	15	0.998(0.994,1.002)	0.368744
melanoma	genus_Parabacteroides	MR Egger	6	1.004(0.994,1.014)	0.510756
melanoma	genus_Parabacteroides	Weighted median	6	1.004(1,1.009)	0.0537756
melanoma	genus_Parabacteroides	Inverse variance weighted	6	1.004(1,1.007)	0.0258577
melanoma	genus_Parabacteroides	Simple mode	6	1.005(0.999,1.011)	0.180758
melanoma	genus_Parabacteroides	Weighted mode	6	1.005(0.999,1.01)	0.13882
melanoma	genus_Prevotella7	MR Egger	10	0.999(0.991,1.008)	0.872943
melanoma	genus_Prevotella7	Weighted median	10	0.999(0.997,1.001)	0.223646
melanoma	genus_Prevotella7	Inverse variance weighted	10	0.999(0.997,1)	0.0446673
melanoma	genus_Prevotella7	Simple mode	10	0.999(0.996,1.002)	0.613624
melanoma	genus_Prevotella7	Weighted mode	10	0.999(0.996,1.002)	0.60238
melanoma	genus_Ruminococcaceae UCG013	MR Egger	12	0.994(0.987,1.001)	0.146146
melanoma	genus_Ruminococcaceae UCG013	Weighted median	12	0.996(0.992,0.999)	0.00926638
melanoma	genus_Ruminococcaceae UCG013	Inverse variance weighted	12	0.996(0.994,0.999)	0.00711399
melanoma	genus_Ruminococcaceae UCG013	Simple mode	12	0.995(0.99,1)	0.0853576
melanoma	genus_Ruminococcaceae UCG013	Weighted mode	12	0.995(0.99,1)	0.072389
melanoma	genus_Veillonella	MR Egger	7	0.994(0.984,1.005)	0.347601
melanoma	genus_Veillonella	Weighted median	7	1.002(0.999,1.006)	0.122096
melanoma	genus_Veillonella	Inverse variance weighted	7	1.003(1,1.005)	0.0238045
melanoma	genus_Veillonella	Simple mode	7	1.003(0.998,1.008)	0.325439
melanoma	genus_Veillonella	Weighted mode	7	1.002(0.998,1.007)	0.344731
Malignant non-melanoma skin cancer	genus_Holdemanella	MR Egger	10	0.988(0.977,0.999)	0.0647752
Malignant non-melanoma skin cancer	genus_Holdemanella	Weighted median	10	0.997(0.991,1.002)	0.236828
Malignant non-melanoma skin cancer	genus_Holdemanella	Inverse variance weighted	10	0.995(0.991,0.999)	0.0173351
Malignant non-melanoma skin cancer	genus_Holdemanella	Simple mode	10	0.999(0.99,1.008)	0.797268
Malignant non-melanoma skin cancer	genus_Holdemanella	Weighted mode	10	0.998(0.99,1.006)	0.698123
Malignant non-melanoma skin cancer	genus_Ruminococcaceae UCG013	MR Egger	12	0.983(0.966,1)	0.085301
Malignant non-melanoma skin cancer	genus_Ruminococcaceae UCG013	Weighted median	12	0.992(0.984,1)	0.0437355
Malignant non-melanoma skin cancer	genus_Ruminococcaceae UCG013	Inverse variance weighted	12	0.992(0.985,0.998)	0.0137549
Malignant non-melanoma skin cancer	genus_Ruminococcaceae UCG013	Simple mode	12	0.99(0.975,1.005)	0.209828
Malignant non-melanoma skin cancer	genus_Ruminococcaceae UCG013	Weighted mode	12	0.989(0.977,1.001)	0.0984862
Malignant non-melanoma skin cancer	genus_Ruminococcaceae UCG014	MR Egger	11	0.995(0.981,1.01)	0.55638
Malignant non-melanoma skin cancer	genus_Ruminococcaceae UCG014	Weighted median	11	0.994(0.988,1.001)	0.110335
Malignant non-melanoma skin cancer	genus_Ruminococcaceae UCG014	Inverse variance weighted	11	0.993(0.988,0.999)	0.0127852
Malignant non-melanoma skin cancer	genus_Ruminococcaceae UCG014	Simple mode	11	0.994(0.983,1.005)	0.299677
Malignant non-melanoma skin cancer	genus_Ruminococcaceae UCG014	Weighted mode	11	0.994(0.984,1.004)	0.269979
Malignant non-melanoma skin cancer	genus_Sutterella	MR Egger	12	0.984(0.957,1.012)	0.293506
Malignant non-melanoma skin cancer	genus_Sutterella	Weighted median	12	0.991(0.984,0.998)	0.0166884
Malignant non-melanoma skin cancer	genus_Sutterella	Inverse variance weighted	12	0.994(0.988,1)	0.0415944
Malignant non-melanoma skin cancer	genus_Sutterella	Simple mode	12	0.987(0.972,1.003)	0.136213
Malignant non-melanoma skin cancer	genus_Sutterella	Weighted mode	12	0.988(0.972,1.003)	0.150532
Malignant non-melanoma skin cancer	genus_Turicibacter	MR Egger	9	0.997(0.971,1.022)	0.796991
Malignant non-melanoma skin cancer	genus_Turicibacter	Weighted median	9	1.002(0.995,1.009)	0.574184
Malignant non-melanoma skin cancer	genus_Turicibacter	Inverse variance weighted	9	1.005(1,1.01)	0.0463872
Malignant non-melanoma skin cancer	genus_Turicibacter	Simple mode	9	1.001(0.99,1.011)	0.90563
Malignant non-melanoma skin cancer	genus_Turicibacter	Weighted mode	9	1.001(0.992,1.01)	0.878613
Facial ageing	family_Lactobacillaceae	MR Egger	9	1.001(0.978,1.025)	0.927805
Facial ageing	family_Lactobacillaceae	Weighted median	9	0.987(0.976,0.998)	0.020807
Facial ageing	family_Lactobacillaceae	Inverse variance weighted	9	0.989(0.981,0.999)	0.0224949
Facial ageing	family_Lactobacillaceae	Simple mode	9	0.984(0.965,1.003)	0.133267
Facial ageing	family_Lactobacillaceae	Weighted mode	9	0.984(0.962,1.005)	0.175011
Facial ageing	family_Victivallaceae	MR Egger	12	0.995(0.972,1.02)	0.722782
Facial ageing	family_Victivallaceae	Weighted median	12	1.007(1,1.015)	0.0557163
Facial ageing	family_Victivallaceae	Inverse variance weighted	12	1.007(1.002,1.012)	0.0100098
Facial ageing	family_Victivallaceae	Simple mode	12	1.007(0.994,1.021)	0.301462
Facial ageing	family_Victivallaceae	Weighted mode	12	1.007(0.995,1.019)	0.26696
Facial ageing	genus_Eubacterium coprostanoligenes group	MR Egger	13	0.998(0.953,1.045)	0.927748
Facial ageing	genus_Eubacterium coprostanoligenes group	Weighted median	13	1.006(0.99,1.022)	0.47775
Facial ageing	genus_Eubacterium coprostanoligenes group	Inverse variance weighted	13	1.012(1.001,1.024)	0.0392254
Facial ageing	genus_Eubacterium coprostanoligenes group	Simple mode	13	1.003(0.978,1.029)	0.806965
Facial ageing	genus_Eubacterium coprostanoligenes group	Weighted mode	13	1.003(0.979,1.027)	0.81465
Facial ageing	genus_Anaerofilum	MR Egger	11	0.991(0.953,1.029)	0.639312
Facial ageing	genus_Anaerofilum	Weighted median	11	0.994(0.985,1.003)	0.187157
Facial ageing	genus_Anaerofilum	Inverse variance weighted	11	0.993(0.985,1)	0.041506
Facial ageing	genus_Anaerofilum	Simple mode	11	0.994(0.977,1.01)	0.475046
Facial ageing	genus_Anaerofilum	Weighted mode	11	0.994(0.978,1.009)	0.44227
Facial ageing	genus_Blautia	MR Egger	13	1.016(0.994,1.039)	0.175538
Facial ageing	genus_Blautia	Weighted median	13	1.008(0.995,1.022)	0.234981
Facial ageing	genus_Blautia	Inverse variance weighted	13	1.011(1.001,1.022)	0.0341316
Facial ageing	genus_Blautia	Simple mode	13	1.007(0.986,1.029)	0.50923
Facial ageing	genus_Blautia	Weighted mode	13	1.008(0.989,1.027)	0.455759
Facial ageing	genus_Butyricimonas	MR Egger	13	0.977(0.936,1.019)	0.302006
Facial ageing	genus_Butyricimonas	Weighted median	13	0.982(0.969,0.995)	0.00536558
Facial ageing	genus_Butyricimonas	Inverse variance weighted	13	0.984(0.972,0.997)	0.012655
Facial ageing	genus_Butyricimonas	Simple mode	13	0.983(0.958,1.009)	0.214098
Facial ageing	genus_Butyricimonas	Weighted mode	13	0.984(0.961,1.007)	0.187916
Facial ageing	genus_Family XIII UCG001	MR Egger	8	0.962(0.931,0.994)	0.0572559
Facial ageing	genus_Family XIII UCG001	Weighted median	8	0.994(0.98,1.009)	0.459701
Facial ageing	genus_Family XIII UCG001	Inverse variance weighted	8	0.987(0.976,0.999)	0.0320589
Facial ageing	genus_Family XIII UCG001	Simple mode	8	0.997(0.973,1.022)	0.844582
Facial ageing	genus_Family XIII UCG001	Weighted mode	8	0.998(0.972,1.024)	0.859281
Facial ageing	genus_Lactobacillus	MR Egger	10	0.996(0.97,1.022)	0.74779
Facial ageing	genus_Lactobacillus	Weighted median	10	0.991(0.979,1.002)	0.112812
Facial ageing	genus_Lactobacillus	Inverse variance weighted	10	0.991(0.983,1)	0.0483167
Facial ageing	genus_Lactobacillus	Simple mode	10	0.985(0.965,1.005)	0.17407
Facial ageing	genus_Lactobacillus	Weighted mode	10	0.985(0.963,1.008)	0.223795
Facial ageing	genus_Parabacteroides	MR Egger	6	0.96(0.917,1.005)	0.15282
Facial ageing	genus_Parabacteroides	Weighted median	6	0.984(0.965,1.004)	0.112933
Facial ageing	genus_Parabacteroides	Inverse variance weighted	6	0.984(0.97,0.999)	0.0403773
Facial ageing	genus_Parabacteroides	Simple mode	6	0.983(0.956,1.01)	0.268639
Facial ageing	genus_Parabacteroides	Weighted mode	6	0.978(0.953,1.004)	0.160501
Facial ageing	genus_Parasutterella	MR Egger	15	1.01(0.978,1.043)	0.570575
Facial ageing	genus_Parasutterella	Weighted median	15	1.012(1,1.024)	0.0548592
Facial ageing	genus_Parasutterella	Inverse variance weighted	15	1.014(1.004,1.025)	0.00625012
Facial ageing	genus_Parasutterella	Simple mode	15	1.018(0.999,1.037)	0.0794016
Facial ageing	genus_Parasutterella	Weighted mode	15	1.018(1.001,1.035)	0.0606817
Facial ageing	genus_Phascolarctobacterium	MR Egger	10	0.985(0.94,1.033)	0.557371
Facial ageing	genus_Phascolarctobacterium	Weighted median	10	0.992(0.979,1.005)	0.231495
Facial ageing	genus_Phascolarctobacterium	Inverse variance weighted	10	0.989(0.979,0.999)	0.0361661
Facial ageing	genus_Phascolarctobacterium	Simple mode	10	0.993(0.971,1.015)	0.535816
Facial ageing	genus_Phascolarctobacterium	Weighted mode	10	0.992(0.972,1.013)	0.484899
Facial ageing	genus_Ruminococcaceae UCG005	MR Egger	14	1(0.972,1.028)	0.983566
Facial ageing	genus_Ruminococcaceae UCG005	Weighted median	14	0.99(0.976,1.004)	0.15621
Facial ageing	genus_Ruminococcaceae UCG005	Inverse variance weighted	14	0.988(0.979,0.998)	0.0178595
Facial ageing	genus_Ruminococcaceae UCG005	Simple mode	14	0.988(0.966,1.01)	0.304341
Facial ageing	genus_Ruminococcaceae UCG005	Weighted mode	14	0.99(0.971,1.01)	0.34396
Facial ageing	phylum_Verrucomicrobia	MR Egger	12	0.994(0.965,1.025)	0.709143
Facial ageing	phylum_Verrucomicrobia	Weighted median	12	0.99(0.977,1.003)	0.132992
Facial ageing	phylum_Verrucomicrobia	Inverse variance weighted	12	0.989(0.979,0.999)	0.0382967
Facial ageing	phylum_Verrucomicrobia	Simple mode	12	0.994(0.971,1.018)	0.638483
Facial ageing	phylum_Verrucomicrobia	Weighted mode	12	0.993(0.973,1.014)	0.530965
Hidradenitis suppurativa	family_FamilyXIII	MR Egger	7	7.188(0.444,116.388)	0.22372
Hidradenitis suppurativa	family_FamilyXIII	Weighted median	7	2.692(0.983,7.371)	0.0539758
Hidradenitis suppurativa	family_FamilyXIII	Inverse variance weighted	7	2.272(1.082,4.769)	0.0300885
Hidradenitis suppurativa	family_FamilyXIII	Simple mode	7	3.837(0.734,20.057)	0.162085
Hidradenitis suppurativa	family_FamilyXIII	Weighted mode	7	3.837(0.838,17.565)	0.133831
Hidradenitis suppurativa	genus_Lachnospira	MR Egger	6	0.297(0.002,38.688)	0.65094
Hidradenitis suppurativa	genus_Lachnospira	Weighted median	6	0.451(0.159,1.284)	0.135983
Hidradenitis suppurativa	genus_Lachnospira	Inverse variance weighted	6	0.434(0.191,0.99)	0.0472776
Hidradenitis suppurativa	genus_Lachnospira	Simple mode	6	0.295(0.069,1.262)	0.160654
Hidradenitis suppurativa	genus_Lachnospira	Weighted mode	6	0.331(0.076,1.445)	0.201538
MR, Mendelian randomization.

## Sheet: Table S5
Table S5: Directional horizontal pleiotropy assessed by intercept term in MR Egger regression of the association between gut microbiota and dermatological diseases.
outcome	Gut micriobiota (exposure)	egger_intercept	se	p-value
psoriasis	genus_Eubacterium fissicatena group	0.0525305	0.0353025	0.180349
psoriasis	genus_Prevotella9	0.00511356	0.0203035	0.80509
psoriasis	phylum_Bacteroidetes	0.0124949	0.0159545	0.45609
psoriasis vulgaris	genus_Eubacterium fissicatena group	0.0243781	0.044546	0.601206
psoriasis vulgaris	genus_Alloprevotella	-0.0563086	0.101268	0.616965
psoriasis vulgaris	genus_Collinsella	-0.0240586	0.03432	0.505925
psoriasis vulgaris	genus_Gordonibacter	0.0250305	0.0375809	0.522087
psoriasis vulgaris	genus_Lachnospira	0.118235	0.0746967	0.18862
psoriasis vulgaris	genus_Odoribacter	0.00515448	0.0312153	0.875313
psoriasis vulgaris	genus_Terrisporobacter	0.0110224	0.0374186	0.78753
Psoriatic arthritis	class_Bacteroidia	-0.0311468	0.0313456	0.343826
Psoriatic arthritis	family_Pasteurellaceae	0.0268749	0.0232932	0.273048
Psoriatic arthritis	genus_Eubacterium fissicatena group	0.0852661	0.0582253	0.186494
Psoriatic arthritis	genus_Blautia	0.00083935	0.0277853	0.976495
Psoriatic arthritis	genus_Butyricicoccus	-0.0670106	0.0270724	0.0481149
Psoriatic arthritis	genus_Methanobrevibacter	-0.0224467	0.0566461	0.712141
Psoriatic arthritis	genus_Ruminococcaceae UCG002	0.00746916	0.020875	0.724652
Psoriatic arthritis	order_Bacteroidales	-0.0311468	0.0313456	0.343826
Psoriatic arthritis	order_Pasteurellales	0.0268749	0.0232932	0.273048
atopic dermatitis	family_Bacteroidaceae	0.0166408	0.0396606	0.68737
atopic dermatitis	family_Christensenellaceae	-0.00967871	0.0151867	0.539792
atopic dermatitis	genus_Eubacterium fissicatena group	0.0284114	0.0450982	0.548704
atopic dermatitis	genus_Eubacterium nodatum group	-0.0266114	0.0302273	0.401552
atopic dermatitis	genus_Bacteroides	0.0166408	0.0396606	0.68737
atopic dermatitis	genus_Christensenellaceae R 7group	-0.0193471	0.0251826	0.464396
atopic dermatitis	genus_Roseburia	-0.0402932	0.0212507	0.0822791
atopic dermatitis	genus_Ruminiclostridium5	-0.00875309	0.027342	0.756174
vitiligo	class_Gammaproteobacteria	0.0637059	0.045883	0.223681
vitiligo	class_Melainabacteria	-0.0215208	0.0337452	0.543929
vitiligo	family_Bacteroidales S24 7group	0.0128507	0.0709007	0.862139
vitiligo	family_Porphyromonadaceae	-0.0287094	0.072809	0.706985
vitiligo	family_Victivallaceae	-0.0738918	0.054406	0.207482
vitiligo	genus_Adlercreutzia	0.0127089	0.0554707	0.826393
vitiligo	genus_Anaerotruncus	0.0249074	0.0374792	0.521358
vitiligo	genus_Catenibacterium	-0.104205	0.135971	0.499239
vitiligo	genus_Erysipelatoclostridium	0.0296089	0.0345224	0.406608
vitiligo	genus_Lachnospira	-0.122264	0.0825694	0.212789
vitiligo	genus_Lachnospiraceae ND3007 group	-0.151196	0.328322	0.72526
vitiligo	genus_Marvinbryantia	-0.0260006	0.04928	0.612085
vitiligo	genus_Oxalobacter	-0.12627	0.0567502	0.0531279
vitiligo	order_Burkholderiales	0.0147426	0.038123	0.707954
vitiligo	order_Gastranaerophilales	-0.0074985	0.0341702	0.832565
Acne Rosacea	class_Verrucomicrobiae	-0.110701	0.0399153	0.0216333
Acne Rosacea	family_Verrucomicrobiaceae	-0.110779	0.0399027	0.0215333
Acne Rosacea	genus_Akkermansia	-0.110966	0.0399046	0.0213737
Acne Rosacea	genus_Butyrivibrio	0.0306344	0.0453243	0.510954
Acne Rosacea	genus_Prevotella7	-0.0589152	0.074405	0.448832
Acne Rosacea	order_Verrucomicrobiales	-0.110701	0.0399153	0.0216333
acne	family_Bacteroidaceae	0.0204358	0.0771578	0.799984
acne	family_Bifidobacteriaceae	0.0427109	0.0388282	0.299884
acne	family_Clostridiaceae1	-0.0604946	0.038585	0.155558
acne	family_Family XIII	-0.020669	0.0547555	0.721311
acne	family_Lactobacillaceae	-0.0352564	0.0373879	0.382089
acne	family_Porphyromonadaceae	-0.00855754	0.055109	0.88098
acne	genus_Ruminococcus torques group	-0.0791232	0.0487023	0.16517
acne	genus_Allisonella	-0.0641016	0.0943035	0.522017
acne	genus_Bacteroides	0.0204358	0.0771578	0.799984
acne	genus_CandidatusSoleaferrea	-0.0227682	0.111027	0.843354
acne	genus_Fusicatenibacter	0.0183165	0.0401627	0.654478
acne	genus_Lactobacillus	-0.0410275	0.0340795	0.273973
acne	order_Bifidobacteriales	0.0427109	0.0388282	0.299884
seborrheic dermatitis	class_Mollicutes	0.0215242	0.0404292	0.606081
seborrheic dermatitis	genus_Eubacterium eligens group	-0.122099	0.064391	0.130808
seborrheic dermatitis	genus_Butyrivibrio	-0.0347619	0.0471179	0.473765
seborrheic dermatitis	genus_Howardella	-0.037468	0.0531527	0.503637
seborrheic dermatitis	genus_Ruminiclostridium5	-0.0163358	0.0491809	0.748306
seborrheic dermatitis	genus_Ruminococcaceae UCG004	0.0187956	0.0613229	0.766194
seborrheic dermatitis	genus_Ruminococcaceae UCG014	-0.00593241	0.0309676	0.852853
seborrheic dermatitis	genus_Victivallis	-0.0122303	0.107605	0.912308
seborrheic dermatitis	phylum_Tenericutes	0.0215242	0.0404292	0.606081
urticaria	family_Victivallaceae	0.0205895	0.0282135	0.484088
urticaria	genus_Eubacterium eligens group	0.015082	0.0435765	0.746703
urticaria	genus_Eubacterium xylanophilumg roup	-0.00214446	0.0199584	0.917449
urticaria	genus_Coprococcus3	0.0344838	0.0344082	0.354938
urticaria	genus_Defluviitaleaceae UCG011	-0.0316956	0.0290857	0.311918
urticaria	genus_Intestinibacter	0.00426492	0.0165836	0.801399
urticaria	genus_Lachnospiraceae NK4A136 group	-0.000481507	0.00962334	0.960855
urticaria	genus_Lachnospiraceae UCG010	0.0129044	0.0199788	0.536423
urticaria	genus_Ruminococcaceae UCG011	-0.0184588	0.0310825	0.574293
urticaria	genus_Veillonella	0.0844085	0.195274	0.694741
melanoma	genus_Blautia	3.11e-05	0.000252224	0.904213
melanoma	genus_Erysipelatoclostridium	-0.000120971	0.000274548	0.666728
melanoma	genus_Parabacteroides	7.14e-06	0.000497275	0.989227
melanoma	genus_Prevotella7	-9.53e-05	0.000593276	0.876341
melanoma	genus_Ruminococcaceae UCG013	0.000172129	0.000268779	0.536302
melanoma	genus_Veillonella	0.000713932	0.000452951	0.175807
Malignant non-melanoma skin cancer	genus_Holdemanella	0.000853833	0.000623154	0.207846
Malignant non-melanoma skin cancer	genus_Ruminococcaceae UCG013	0.00070476	0.000666397	0.315131
Malignant non-melanoma skin cancer	genus_Ruminococcaceae UCG014	-0.000189867	0.000593061	0.756164
Malignant non-melanoma skin cancer	genus_Sutterella	0.000666983	0.000950214	0.498734
Malignant non-melanoma skin cancer	genus_Turicibacter	0.000977668	0.00142679	0.515245
Facial ageing	family_Lactobacillaceae	-0.00147889	0.00140356	0.327039
Facial ageing	family_Victivallaceae	0.00172146	0.00180013	0.361467
Facial ageing	genus_Eubacterium coprostanoligenes group	0.000915069	0.00146379	0.544633
Facial ageing	genus_Anaerofilum	0.000231823	0.00221664	0.919
Facial ageing	genus_Blautia	-0.000463071	0.000886666	0.611844
Facial ageing	genus_Butyricimonas	0.000746212	0.00195122	0.709427
Facial ageing	genus_Family XIII UCG001	0.00241712	0.00143805	0.143794
Facial ageing	genus_Lactobacillus	-0.000483212	0.00144135	0.746058
Facial ageing	genus_Parabacteroides	0.00264461	0.00229772	0.313864
Facial ageing	genus_Parasutterella	0.000401334	0.00129181	0.760973
Facial ageing	genus_Phascolarctobacterium	0.000341009	0.00212704	0.876602
Facial ageing	genus_Ruminococcaceae UCG005	-0.00100445	0.00115535	0.401691
Facial ageing	phylum_Verrucomicrobia	-0.000480426	0.00134015	0.727431
Hidradenitis suppurativa	family_FamilyXIII	-0.077769	0.0924626	0.438661
Hidradenitis suppurativa	genus_Lachnospira	0.0228969	0.147914	0.884477
MR, Mendelian randomization; se, standard error.

## Sheet: Table S6
Table S6: The heterogeneity of gut microbiota instrumental variables.
outcome	exposure	MR Egger			Inverse variance weighted
		Q	Q_df	Q_pval	Q	Q_df	Q_pval
psoriasis	genus_Eubacterium fissicatena group	3.95847	7	0.784549	6.17265	8	0.627899
psoriasis	genus_Prevotella9	19.8441	13	0.0991654	19.941	14	0.132014
psoriasis	phylum_Bacteroidetes	7.27919	8	0.506831	7.89253	9	0.545012
psoriasis vulgaris	genus_Eubacterium fissicatena group	5.24323	7	0.630308	5.54272	8	0.698303
psoriasis vulgaris	genus_Alloprevotella	3.73885	3	0.291079	4.12417	4	0.389461
psoriasis vulgaris	genus_Collinsella	4.78237	7	0.686502	5.27379	8	0.727953
psoriasis vulgaris	genus_Gordonibacter	9.99724	9	0.350709	10.49	10	0.398604
psoriasis vulgaris	genus_Lachnospira	6.43663	4	0.168827	10.4683	5	0.0630026
psoriasis vulgaris	genus_Odoribacter	3.34021	5	0.647691	3.36748	6	0.761509
psoriasis vulgaris	genus_Terrisporobacter	3.52153	3	0.317981	3.62338	4	0.459367
Psoriatic arthritis	class_Bacteroidia	16.4607	10	0.0871823	18.0859	11	0.0796079
Psoriatic arthritis	family_Pasteurellaceae	10.9361	11	0.448631	12.2673	12	0.424458
Psoriatic arthritis	genus_Eubacterium fissicatena group	4.17353	7	0.759588	6.31805	8	0.611653
Psoriatic arthritis	genus_Blautia	8.58711	10	0.571684	8.58802	11	0.659861
Psoriatic arthritis	genus_Butyricicoccus	2.51442	6	0.86685	8.64122	7	0.279451
Psoriatic arthritis	genus_Methanobrevibacter	1.76881	4	0.778184	1.92583	5	0.859309
Psoriatic arthritis	genus_Ruminococcaceae UCG002	17.1374	18	0.51368	17.2654	19	0.571893
Psoriatic arthritis	order_Bacteroidales	16.4607	10	0.0871823	18.0859	11	0.0796079
Psoriatic arthritis	order_Pasteurellales	10.9361	11	0.448631	12.2673	12	0.424458
atopic dermatitis	family_Bacteroidaceae	5.28565	7	0.625148	5.4617	8	0.70728
atopic dermatitis	family_Christensenellaceae	8.7805	9	0.457778	9.18667	10	0.514485
atopic dermatitis	genus_Eubacterium fissicatena group	8.17123	7	0.317737	8.63453	8	0.374058
atopic dermatitis	genus_Eubacterium nodatum group	6.43348	9	0.695871	7.20855	10	0.705621
atopic dermatitis	genus_Bacteroides	5.28565	7	0.625148	5.4617	8	0.70728
atopic dermatitis	genus_Christensenellaceae R 7group	4.78561	8	0.780225	5.37586	9	0.800391
atopic dermatitis	genus_Roseburia	5.20081	12	0.950933	8.79596	13	0.788173
atopic dermatitis	genus_Ruminiclostridium5	6.1605	9	0.723754	6.26298	10	0.792706
vitiligo	class_Gammaproteobacteria	3.48179	5	0.626145	5.40955	6	0.492455
vitiligo	class_Melainabacteria	4.04661	7	0.774394	4.45333	8	0.814084
vitiligo	family_Bacteroidales S24 7group	10.5678	6	0.102689	10.6256	7	0.155803
vitiligo	family_Porphyromonadaceae	14.454	6	0.0249556	14.8286	7	0.0382603
vitiligo	family_Victivallaceae	9.76039	9	0.370229	11.7608	10	0.301383
vitiligo	genus_Adlercreutzia	4.38869	6	0.62423	4.44118	7	0.727788
vitiligo	genus_Anaerotruncus	13.8699	10	0.179008	14.4825	11	0.207435
vitiligo	genus_Catenibacterium	0.709182	3	0.871042	1.29651	4	0.861968
vitiligo	genus_Erysipelatoclostridium	10.1185	13	0.684215	10.8541	14	0.697456
vitiligo	genus_Lachnospira	3.68196	4	0.450755	5.87455	5	0.318618
vitiligo	genus_Lachnospiraceae ND3007 group	0.122139	1	0.726726	0.33421	2	0.846111
vitiligo	genus_Marvinbryantia	5.37553	8	0.716788	5.6539	9	0.773995
vitiligo	genus_Oxalobacter	8.61633	9	0.473416	13.567	10	0.193674
vitiligo	order_Burkholderiales	6.0992	9	0.729951	6.24874	10	0.79395
vitiligo	order_Gastranaerophilales	5.9667	7	0.543643	6.01486	8	0.645568
Acne Rosacea	class_Verrucomicrobiae	3.76308	9	0.926303	11.4548	10	0.323201
Acne Rosacea	family_Verrucomicrobiaceae	3.7418	9	0.92757	11.4492	10	0.323607
Acne Rosacea	genus_Akkermansia	3.71031	9	0.929424	11.443	10	0.32406
Acne Rosacea	genus_Butyrivibrio	12.6462	13	0.475495	13.1031	14	0.518426
Acne Rosacea	genus_Prevotella7	3.7837	9	0.925063	4.41068	10	0.926925
Acne Rosacea	order_Verrucomicrobiales	3.76308	9	0.926303	11.4548	10	0.323201
acne	family_Bacteroidaceae	7.84026	6	0.250042	7.93192	7	0.338635
acne	family_Bifidobacteriaceae	11.6625	9	0.23301	13.2305	10	0.21107
acne	family_Clostridiaceae1	9.2157	8	0.324428	12.0473	9	0.210656
acne	family_Family XIII	3.66089	5	0.599194	3.80338	6	0.703264
acne	family_Lactobacillaceae	1.92484	6	0.92648	2.81407	7	0.901653
acne	family_Porphyromonadaceae	4.63471	7	0.704441	4.65883	8	0.793341
acne	genus_Ruminococcus torques group	2.12418	5	0.831709	4.7636	6	0.574471
acne	genus_Allisonella	7.53026	6	0.274576	8.11014	7	0.322982
acne	genus_Bacteroides	7.84026	6	0.250042	7.93192	7	0.338635
acne	genus_CandidatusSoleaferrea	2.67582	7	0.913286	2.71788	8	0.950797
acne	genus_Fusicatenibacter	20.4718	16	0.199717	20.7379	17	0.238232
acne	genus_Lactobacillus	2.42099	6	0.877203	3.87031	7	0.794589
acne	order_Bifidobacteriales	11.6625	9	0.23301	13.2305	10	0.21107
seborrheic dermatitis	class_Mollicutes	9.42897	10	0.491933	9.71242	11	0.556426
seborrheic dermatitis	genus_Eubacterium eligens group	2.78273	4	0.594818	6.37837	5	0.271123
seborrheic dermatitis	genus_Butyrivibrio	16.921	13	0.202941	17.6295	14	0.224181
seborrheic dermatitis	genus_Howardella	3.63729	7	0.820478	4.13419	8	0.844818
seborrheic dermatitis	genus_Ruminiclostridium5	3.99339	8	0.85772	4.10372	9	0.904454
seborrheic dermatitis	genus_Ruminococcaceae UCG004	3.02654	9	0.963234	3.12048	10	0.978445
seborrheic dermatitis	genus_Ruminococcaceae UCG014	8.92276	8	0.348853	8.9637	9	0.440632
seborrheic dermatitis	genus_Victivallis	12.6837	8	0.123205	12.7042	9	0.176454
seborrheic dermatitis	phylum_Tenericutes	9.42897	10	0.491933	9.71242	11	0.556426
urticaria	family_Victivallaceae	7.35332	9	0.600385	7.88589	10	0.639982
urticaria	genus_Eubacterium eligens group	6.9956	4	0.136121	7.20509	5	0.205829
urticaria	genus_Eubacterium xylanophilumg roup	7.30263	7	0.398065	7.31467	8	0.503094
urticaria	genus_Coprococcus3	3.67082	6	0.721121	4.67522	7	0.699528
urticaria	genus_Defluviitaleaceae UCG011	8.64131	7	0.279444	10.1073	8	0.257578
urticaria	genus_Intestinibacter	8.12911	12	0.774961	8.19525	13	0.830652
urticaria	genus_Lachnospiraceae NK4A136 group	12.8435	13	0.459971	12.846	14	0.538684
urticaria	genus_Lachnospiraceae UCG010	5.03709	8	0.753605	5.45429	9	0.793047
urticaria	genus_Ruminococcaceae UCG011	4.11515	6	0.661097	4.46783	7	0.724588
urticaria	genus_Veillonella	4.10535	3	0.250311	4.36104	4	0.359344
melanoma	genus_Blautia	19.0067	11	0.0609725	19.0329	12	0.0877364
melanoma	genus_Erysipelatoclostridium	13.2733	13	0.426927	13.4716	14	0.489774
melanoma	genus_Parabacteroides	2.9048	4	0.573881	2.90501	5	0.714628
melanoma	genus_Prevotella7	9.90262	8	0.271927	9.93458	9	0.355808
melanoma	genus_Ruminococcaceae UCG013	12.7	10	0.240934	13.2208	11	0.279137
melanoma	genus_Veillonella	1.01067	5	0.9617	3.49502	6	0.744632
Malignant non-melanoma skin cancer	genus_Holdemanella	3.07715	8	0.929423	4.95454	9	0.838253
Malignant non-melanoma skin cancer	genus_Ruminococcaceae UCG013	14.4839	10	0.152039	16.1039	11	0.137317
Malignant non-melanoma skin cancer	genus_Ruminococcaceae UCG014	5.64912	9	0.774457	5.75162	10	0.835682
Malignant non-melanoma skin cancer	genus_Sutterella	13.0814	10	0.219157	13.7259	11	0.248532
Malignant non-melanoma skin cancer	genus_Turicibacter	8.23246	7	0.312543	8.78466	8	0.360786
Facial ageing	family_Lactobacillaceae	8.64528	7	0.279137	10.0164	8	0.263874
Facial ageing	family_Victivallaceae	6.66155	10	0.756963	7.57607	11	0.7507
Facial ageing	genus_Eubacterium coprostanoligenes group	5.74117	11	0.890064	6.13196	12	0.909284
Facial ageing	genus_Anaerofilum	11.7785	9	0.226086	11.7928	10	0.299162
Facial ageing	genus_Blautia	6.50065	11	0.837962	6.77341	12	0.872217
Facial ageing	genus_Butyricimonas	22.9117	11	0.0181885	23.2164	12	0.0259442
Facial ageing	genus_Family XIII UCG001	2.29632	6	0.89053	5.1215	7	0.645139
Facial ageing	genus_Lactobacillus	10.7661	8	0.215306	10.9174	9	0.281414
Facial ageing	genus_Parabacteroides	0.627005	4	0.960016	1.95175	5	0.855781
Facial ageing	genus_Parasutterella	22.4463	13	0.0488207	22.613	14	0.0668662
Facial ageing	genus_Phascolarctobacterium	4.19231	8	0.839369	4.21801	9	0.896486
Facial ageing	genus_Ruminococcaceae UCG005	10.6203	12	0.561708	11.3761	13	0.579339
Facial ageing	phylum_Verrucomicrobia	13.2054	10	0.212415	13.3751	11	0.269519
Hidradenitis suppurativa	family_FamilyXIII	3.93148	5	0.559322	4.63891	6	0.590887
Hidradenitis suppurativa	genus_Lachnospira	1.80533	4	0.771507	1.82929	5	0.872225
Df, degree of freedom.

## Sheet: Table S7
Table S7: MR-PRESSO analysis for the association between gut microbiota and dermatological diseases.
outcome	Gut micriobiota (exposure)	MR Analysis	Causal Estimate	Sd	T-stat	p-value	Global test p	Remove SNP
psoriasis	genus_Eubacterium fissicatena group	MR-PRESSO	0.197321	0.0462843	4.26325	0.00274925	0.6662	NA
psoriasis	genus_Prevotella9	MR-PRESSO	-0.137643	0.0685706	-2.00732	0.0644219	0.14	NA
psoriasis	phylum_Bacteroidetes	MR-PRESSO	-0.210719	0.0925504	-2.2768	0.0488173	0.5986	NA
psoriasis vulgaris	genus_Eubacterium fissicatena group	MR-PRESSO	0.274498	0.0553472	4.95957	0.00110749	0.752	NA
psoriasis vulgaris	genus_Alloprevotella	MR-PRESSO	-0.157477	0.0767747	-2.05115	0.109547	0.4472	NA
psoriasis vulgaris	genus_Collinsella	MR-PRESSO	-0.309921	0.106384	-2.91324	0.019492	0.7548	NA
psoriasis vulgaris	genus_Gordonibacter	MR-PRESSO	-0.119952	0.0576893	-2.07927	0.064276	0.41	NA
psoriasis vulgaris	genus_Lachnospira	MR-PRESSO	-0.561933	0.243005	-2.31244	0.0686982	0.104	NA
psoriasis vulgaris	genus_Odoribacter	MR-PRESSO	-0.304817	0.100986	-3.01841	0.0234452	0.7956	NA
psoriasis vulgaris	genus_Terrisporobacter	MR-PRESSO	-0.231139	0.11016	-2.0982	0.103864	0.522	NA
Psoriatic arthritis	class_Bacteroidia	MR-PRESSO	-0.426248	0.195902	-2.17583	0.0522437	0.0992	NA
Psoriatic arthritis	family_Pasteurellaceae	MR-PRESSO	0.198688	0.0933588	2.12822	0.0547284	0.4442	NA
Psoriatic arthritis	genus_Eubacterium fissicatena group	MR-PRESSO	0.190605	0.0772536	2.46727	0.0388758	0.6354	NA
Psoriatic arthritis	genus_Blautia	MR-PRESSO	0.380966	0.136467	2.79162	0.0175355	0.6816	NA
Psoriatic arthritis	genus_Butyricicoccus	MR-PRESSO	-0.410311	0.178998	-2.29227	0.0556215	0.2836	NA
Psoriatic arthritis	genus_Methanobrevibacter	MR-PRESSO	0.235499	0.0655942	3.59024	0.015704	0.871	NA
Psoriatic arthritis	genus_Ruminococcaceae UCG002	MR-PRESSO	-0.215472	0.0988909	-2.17888	0.0421342	0.5748	NA
Psoriatic arthritis	order_Bacteroidales	MR-PRESSO	-0.426248	0.195902	-2.17583	0.0522437	0.099	NA
Psoriatic arthritis	order_Pasteurellales	MR-PRESSO	0.198688	0.0933588	2.12822	0.0547284	0.4454	NA
atopic dermatitis	family_Bacteroidaceae	MR-PRESSO	0.306116	0.100592	3.04314	0.0159867	0.7418	NA
atopic dermatitis	family_Christensenellaceae	MR-PRESSO	-0.206931	0.0911466	-2.27031	0.046546	0.5442	NA
atopic dermatitis	genus_Eubacterium fissicatena group	MR-PRESSO	0.117335	0.0598067	1.9619	0.0854068	0.4154	NA
atopic dermatitis	genus_Eubacterium nodatum group	MR-PRESSO	0.103163	0.0403206	2.55856	0.0284431	0.7304	NA
atopic dermatitis	genus_Bacteroides	MR-PRESSO	0.306116	0.100592	3.04314	0.0159867	0.7324	NA
atopic dermatitis	genus_Christensenellaceae R 7group	MR-PRESSO	-0.339572	0.0907683	-3.74108	0.00461776	0.8312	NA
atopic dermatitis	genus_Roseburia	MR-PRESSO	0.198034	0.0791382	2.50238	0.0264698	0.7824	NA
atopic dermatitis	genus_Ruminiclostridium5	MR-PRESSO	-0.235441	0.0838431	-2.80811	0.0185349	0.8242	NA
vitiligo	class_Gammaproteobacteria	MR-PRESSO	-0.400274	0.178114	-2.24729	0.0656858	0.5088	NA
vitiligo	class_Melainabacteria	MR-PRESSO	-0.243027	0.0783454	-3.10199	0.0146217	0.8148	NA
vitiligo	family_Bacteroidales S24 7group	MR-PRESSO	-0.317192	0.159494	-1.98874	0.0870527	0.1954	NA
vitiligo	family_Porphyromonadaceae	MR-PRESSO	-0.592534	0.285301	-2.07687	0.0764371	0.062	NA
vitiligo	family_Victivallaceae	MR-PRESSO	-0.18228	0.0852411	-2.1384	0.0581914	0.3266	NA
vitiligo	genus_Adlercreutzia	MR-PRESSO	0.357679	0.110963	3.22342	0.0145841	0.7762	NA
vitiligo	genus_Anaerotruncus	MR-PRESSO	-0.413509	0.173545	-2.38272	0.0363259	0.233	NA
vitiligo	genus_Catenibacterium	MR-PRESSO	0.24621	0.0627807	3.92175	0.0172223	0.8864	NA
vitiligo	genus_Erysipelatoclostridium	MR-PRESSO	-0.258289	0.0958144	-2.69572	0.0174017	0.7338	NA
vitiligo	genus_Lachnospira	MR-PRESSO	0.584143	0.245038	2.38388	0.062862	0.361	NA
vitiligo	genus_Lachnospiraceae ND3007 group	MR-PRESSO	<4SNP	NA	NA	NA	NA	NA
vitiligo	genus_Marvinbryantia	MR-PRESSO	-0.326726	0.114166	-2.86186	0.0187235	0.7872	NA
vitiligo	genus_Oxalobacter	MR-PRESSO	-0.202838	0.0941345	-2.15476	0.0566077	0.2058	NA
vitiligo	order_Burkholderiales	MR-PRESSO	0.433018	0.128949	3.35805	0.00726617	0.8184	NA
vitiligo	order_Gastranaerophilales	MR-PRESSO	-0.212629	0.0908504	-2.34043	0.047384	0.68	NA
Acne Rosacea	class_Verrucomicrobiae	MR-PRESSO	0.337515	0.166627	2.02558	0.0703223	0.269	NA
Acne Rosacea	family_Verrucomicrobiaceae	MR-PRESSO	0.337795	0.166626	2.02726	0.0701244	0.273	NA
Acne Rosacea	genus_Akkermansia	MR-PRESSO	0.337909	0.166527	2.02915	0.0699038	0.2722	NA
Acne Rosacea	genus_Butyrivibrio	MR-PRESSO	-0.18185	0.0712576	-2.55201	0.0230277	0.5362	NA
Acne Rosacea	genus_Prevotella7	MR-PRESSO	-0.248079	0.0610412	-4.06412	0.00227148	0.9348	NA
Acne Rosacea	order_Verrucomicrobiales	MR-PRESSO	0.337515	0.166627	2.02558	0.0703223	0.2736	NA
acne	family_Bacteroidaceae	MR-PRESSO	0.812299	0.213034	3.81299	0.00660213	0.4258	NA
acne	family_Bifidobacteriaceae	MR-PRESSO	-0.371122	0.165849	-2.23771	0.0491949	0.181	NA
acne	family_Clostridiaceae1	MR-PRESSO	0.515635	0.191416	2.69379	0.0246429	0.2246	NA
acne	family_Family XIII	MR-PRESSO	0.549102	0.178588	3.07468	0.021811	0.72	NA
acne	family_Lactobacillaceae	MR-PRESSO	-0.246693	0.0752691	-3.27749	0.0135339	0.9202	NA
acne	family_Porphyromonadaceae	MR-PRESSO	0.44841	0.162811	2.75417	0.0248979	0.83	NA
acne	genus_Ruminococcus torques group	MR-PRESSO	-0.627158	0.212092	-2.957	0.0253813	0.6206	NA
acne	genus_Allisonella	MR-PRESSO	0.347787	0.0940208	3.69904	0.00766464	0.3892	NA
acne	genus_Bacteroides	MR-PRESSO	0.812299	0.213034	3.81299	0.00660213	0.4196	NA
acne	genus_CandidatusSoleaferrea	MR-PRESSO	-0.289138	0.0679546	-4.25487	0.00278071	0.953	NA
acne	genus_Fusicatenibacter	MR-PRESSO	-0.343545	0.155431	-2.21028	0.0410849	0.2596	NA
acne	genus_Lactobacillus	MR-PRESSO	-0.324628	0.0850797	-3.81558	0.00657997	0.8302	NA
acne	order_Bifidobacteriales	MR-PRESSO	-0.371122	0.165849	-2.23771	0.0491949	0.182	NA
seborrheic dermatitis	class_Mollicutes	MR-PRESSO	0.289701	0.127674	2.26907	0.0443803	0.5878	NA
seborrheic dermatitis	genus_Eubacterium eligens group	MR-PRESSO	-0.64067	0.247276	-2.59091	0.0487831	0.321	NA
seborrheic dermatitis	genus_Butyrivibrio	MR-PRESSO	-0.199594	0.0751479	-2.65602	0.0188068	0.2426	NA
seborrheic dermatitis	genus_Howardella	MR-PRESSO	-0.25888	0.0619963	-4.17574	0.00309765	0.8718	NA
seborrheic dermatitis	genus_Ruminiclostridium5	MR-PRESSO	-0.401189	0.12544	-3.19825	0.0108617	0.9158	NA
seborrheic dermatitis	genus_Ruminococcaceae UCG004	MR-PRESSO	-0.317032	0.0735343	-4.31135	0.00153381	0.978	NA
seborrheic dermatitis	genus_Ruminococcaceae UCG014	MR-PRESSO	0.385247	0.149055	2.58459	0.0294739	0.5362	NA
seborrheic dermatitis	genus_Victivallis	MR-PRESSO	0.214539	0.101819	2.10706	0.0643765	0.1986	NA
seborrheic dermatitis	phylum_Tenericutes	MR-PRESSO	0.289701	0.127674	2.26907	0.0443803	0.5938	NA
urticaria	family_Victivallaceae	MR-PRESSO	0.0978331	0.0368551	2.65453	0.0241247	0.6718	NA
urticaria	genus_Eubacterium eligens group	MR-PRESSO	-0.291869	0.134424	-2.17126	0.0820123	0.2796	NA
urticaria	genus_Eubacterium xylanophilumg roup	MR-PRESSO	-0.174498	0.0763632	-2.28511	0.0516576	0.5316	NA
urticaria	genus_Coprococcus3	MR-PRESSO	0.216919	0.0870219	2.49269	0.0414329	0.7504	NA
urticaria	genus_Defluviitaleaceae UCG011	MR-PRESSO	0.177635	0.0814467	2.181	0.0607677	0.3184	NA
urticaria	genus_Intestinibacter	MR-PRESSO	0.263433	0.0528939	4.9804	0.000251521	0.8584	NA
urticaria	genus_Lachnospiraceae NK4A136 group	MR-PRESSO	-0.129632	0.0620969	-2.08757	0.055596	0.5738	NA
urticaria	genus_Lachnospiraceae UCG010	MR-PRESSO	-0.221185	0.0665067	-3.32575	0.0088588	0.7986	NA
urticaria	genus_Ruminococcaceae UCG011	MR-PRESSO	-0.112798	0.0374935	-3.00848	0.0197045	0.7404	NA
urticaria	genus_Veillonella	MR-PRESSO	-0.217774	0.103293	-2.10832	0.102685	0.434	NA
melanoma	genus_Blautia	MR-PRESSO	-0.00303723	0.00142282	-2.13465	0.0541048	0.0888	NA
melanoma	genus_Erysipelatoclostridium	MR-PRESSO	-0.00191061	0.000851117	-2.24483	0.0414561	0.499	NA
melanoma	genus_Parabacteroides	MR-PRESSO	0.00372313	0.00127354	2.92343	0.0328823	0.7584	NA
melanoma	genus_Prevotella7	MR-PRESSO	-0.00139272	0.000693663	-2.00777	0.075599	0.3774	NA
melanoma	genus_Ruminococcaceae UCG013	MR-PRESSO	-0.00353462	0.00131327	-2.69146	0.0209743	0.3318	NA
melanoma	genus_Veillonella	MR-PRESSO	0.00276771	0.000934564	2.9615	0.0252339	0.7536	NA
Malignant non-melanoma skin cancer	genus_Holdemanella	MR-PRESSO	-0.00488263	0.00152245	-3.20708	0.010709	0.8466	NA
Malignant non-melanoma skin cancer	genus_Ruminococcaceae UCG013	MR-PRESSO	-0.00828991	0.00336496	-2.4636	0.031477	0.1758	NA
Malignant non-melanoma skin cancer	genus_Ruminococcaceae UCG014	MR-PRESSO	-0.00679566	0.00207005	-3.28285	0.00824908	0.849	NA
Malignant non-melanoma skin cancer	genus_Sutterella	MR-PRESSO	-0.0060749	0.00298146	-2.03756	0.0663827	0.2702	NA
Malignant non-melanoma skin cancer	genus_Turicibacter	MR-PRESSO	0.00524694	0.0026342	1.99185	0.0815387	0.397	NA
Facial ageing	family_Lactobacillaceae	MR-PRESSO	-0.0105858	0.00463902	-2.28191	0.0519167	0.2834	NA
Facial ageing	family_Victivallaceae	MR-PRESSO	0.00704772	0.00227098	3.10338	0.0100434	0.772	NA
Facial ageing	genus_Eubacterium coprostanoligenes group	MR-PRESSO	0.0120996	0.00419499	2.8843	0.0137206	0.9216	NA
Facial ageing	genus_Anaerofilum	MR-PRESSO	-0.00751615	0.00368721	-2.03844	0.0688268	0.3312	NA
Facial ageing	genus_Blautia	MR-PRESSO	0.01106	0.00392226	2.8198	0.0154657	0.8806	NA
Facial ageing	genus_Butyricimonas	MR-PRESSO	-0.0156999	0.00629677	-2.49333	0.0282589	0.0292	NA
Facial ageing	genus_Family XIII UCG001	MR-PRESSO	-0.0129474	0.00516623	-2.50616	0.0406242	0.5984	NA
Facial ageing	genus_Lactobacillus	MR-PRESSO	-0.00859983	0.00435529	-1.97457	0.0797533	0.3068	NA
Facial ageing	genus_Parabacteroides	MR-PRESSO	-0.0158192	0.00482155	-3.28095	0.0219316	0.8324	NA
Facial ageing	genus_Parasutterella	MR-PRESSO	0.0143405	0.00524456	2.73436	0.0161326	0.0892	NA
Facial ageing	genus_Phascolarctobacterium	MR-PRESSO	-0.0109918	0.00359174	-3.06029	0.0135652	0.8986	NA
Facial ageing	genus_Ruminococcaceae UCG005	MR-PRESSO	-0.0117636	0.00464612	-2.53193	0.0250336	0.6102	NA
Facial ageing	phylum_Verrucomicrobia	MR-PRESSO	-0.0110662	0.0053417	-2.07166	0.0625928	0.3108	NA
Hidradenitis suppurativa	family_FamilyXIII	MR-PRESSO	0.82058	0.332666	2.46667	0.0486767	0.621	NA
Hidradenitis suppurativa	genus_Lachnospira	MR-PRESSO	-0.83372	0.254202	-3.27976	0.0219604	0.8802	NA
MR, Mendelian randomization; MR-PRESSO, MR pleiotropy residual sum and outlier test; Sd, standard deviation.

## Sheet: Table S8
Table S8: Leave-one-out analysis for IVW MR of gut microbiota on dermatological diseases.
outcome	Gut micriobiota (exposure)	SNP	b	se	p-value
psoriasis	genus_Eubacterium fissicatena group	rs10147907	0.189487	0.0551867	0.000595711
psoriasis	genus_Eubacterium fissicatena group	rs11818408	0.173425	0.0560218	0.00196368
psoriasis	genus_Eubacterium fissicatena group	rs11876297	0.217315	0.0570289	0.000138623
psoriasis	genus_Eubacterium fissicatena group	rs151257695	0.226368	0.0563311	5.85637e-05
psoriasis	genus_Eubacterium fissicatena group	rs1768152	0.212231	0.0549041	0.000110872
psoriasis	genus_Eubacterium fissicatena group	rs2733072	0.198082	0.0564644	0.000451341
psoriasis	genus_Eubacterium fissicatena group	rs3771393	0.179423	0.0560465	0.00136802
psoriasis	genus_Eubacterium fissicatena group	rs6934739	0.185433	0.0561506	0.000958558
psoriasis	genus_Eubacterium fissicatena group	rs7104872	0.194811	0.0549722	0.000394399
psoriasis	genus_Eubacterium fissicatena group	All	0.197321	0.0526917	0.000180521
psoriasis	genus_Prevotella9	rs111509883	-0.136544	0.0769016	0.0758041
psoriasis	genus_Prevotella9	rs11685699	-0.117164	0.0708118	0.0980098
psoriasis	genus_Prevotella9	rs117271932	-0.177183	0.0686862	0.00989154
psoriasis	genus_Prevotella9	rs12648235	-0.137135	0.0732506	0.0611875
psoriasis	genus_Prevotella9	rs1304512	-0.136523	0.0733395	0.0626704
psoriasis	genus_Prevotella9	rs2104588	-0.139217	0.0722229	0.0539048
psoriasis	genus_Prevotella9	rs2495052	-0.142673	0.0725422	0.0492117
psoriasis	genus_Prevotella9	rs2683313	-0.143949	0.0729785	0.0485547
psoriasis	genus_Prevotella9	rs4968431	-0.138845	0.0729407	0.0569715
psoriasis	genus_Prevotella9	rs7237249	-0.145293	0.0725886	0.0453281
psoriasis	genus_Prevotella9	rs72815774	-0.0997946	0.0661463	0.131377
psoriasis	genus_Prevotella9	rs746764	-0.153265	0.0721181	0.0335709
psoriasis	genus_Prevotella9	rs7976209	-0.165491	0.0645909	0.0104029
psoriasis	genus_Prevotella9	rs9428102	-0.121994	0.0706603	0.0842592
psoriasis	genus_Prevotella9	rs9613013	-0.110653	0.0636889	0.0823155
psoriasis	genus_Prevotella9	All	-0.137643	0.0685706	0.0447155
psoriasis	phylum_Bacteroidetes	rs17343978	-0.214602	0.102862	0.0369503
psoriasis	phylum_Bacteroidetes	rs2032750	-0.216606	0.104086	0.037432
psoriasis	phylum_Bacteroidetes	rs62531359	-0.257944	0.103981	0.0131134
psoriasis	phylum_Bacteroidetes	rs62575403	-0.202576	0.106043	0.0560929
psoriasis	phylum_Bacteroidetes	rs6586324	-0.220471	0.103314	0.0328435
psoriasis	phylum_Bacteroidetes	rs72706335	-0.247261	0.109307	0.0236927
psoriasis	phylum_Bacteroidetes	rs73512608	-0.188185	0.105206	0.0736584
psoriasis	phylum_Bacteroidetes	rs73846128	-0.187244	0.103264	0.0697925
psoriasis	phylum_Bacteroidetes	rs73975615	-0.16044	0.101588	0.114264
psoriasis	phylum_Bacteroidetes	rs929878	-0.216869	0.102713	0.0347377
psoriasis	phylum_Bacteroidetes	All	-0.210719	0.0988306	0.0329969
psoriasis vulgaris	genus_Eubacterium fissicatena group	rs10147907	0.25119	0.0696495	0.000310372
psoriasis vulgaris	genus_Eubacterium fissicatena group	rs11818408	0.257335	0.0706967	0.000272657
psoriasis vulgaris	genus_Eubacterium fissicatena group	rs11876297	0.295406	0.0719654	4.04603e-05
psoriasis vulgaris	genus_Eubacterium fissicatena group	rs151257695	0.302485	0.0710849	2.088e-05
psoriasis vulgaris	genus_Eubacterium fissicatena group	rs1768152	0.293729	0.0692864	2.24169e-05
psoriasis vulgaris	genus_Eubacterium fissicatena group	rs2733072	0.289578	0.071256	4.82581e-05
psoriasis vulgaris	genus_Eubacterium fissicatena group	rs3771393	0.262972	0.0707249	0.000200621
psoriasis vulgaris	genus_Eubacterium fissicatena group	rs6934739	0.263239	0.0708533	0.000202992
psoriasis vulgaris	genus_Eubacterium fissicatena group	rs7104872	0.256379	0.0693693	0.000219151
psoriasis vulgaris	genus_Eubacterium fissicatena group	All	0.274498	0.0664935	3.65618e-05
psoriasis vulgaris	genus_Alloprevotella	rs2154444	-0.182674	0.0943616	0.0528813
psoriasis vulgaris	genus_Alloprevotella	rs34619204	-0.205114	0.0841853	0.0148317
psoriasis vulgaris	genus_Alloprevotella	rs4364940	-0.173328	0.0963265	0.0719583
psoriasis vulgaris	genus_Alloprevotella	rs4680035	-0.106144	0.0839697	0.206205
psoriasis vulgaris	genus_Alloprevotella	rs58212166	-0.119626	0.0887003	0.177447
psoriasis vulgaris	genus_Alloprevotella	All	-0.157477	0.0767747	0.0402521
psoriasis vulgaris	genus_Collinsella	rs10890671	-0.294397	0.139642	0.0350111
psoriasis vulgaris	genus_Collinsella	rs11597285	-0.337932	0.139391	0.0153359
psoriasis vulgaris	genus_Collinsella	rs1496626	-0.306373	0.13822	0.0266525
psoriasis vulgaris	genus_Collinsella	rs149807560	-0.37329	0.139437	0.00742573
psoriasis vulgaris	genus_Collinsella	rs2103510	-0.229913	0.138678	0.0973383
psoriasis vulgaris	genus_Collinsella	rs62448871	-0.280337	0.139652	0.0447081
psoriasis vulgaris	genus_Collinsella	rs73052258	-0.323522	0.138301	0.0193221
psoriasis vulgaris	genus_Collinsella	rs75672793	-0.321621	0.137186	0.0190571
psoriasis vulgaris	genus_Collinsella	rs9541268	-0.322239	0.140343	0.0216716
psoriasis vulgaris	genus_Collinsella	All	-0.309921	0.131026	0.0180137
psoriasis vulgaris	genus_Gordonibacter	rs13412653	-0.106758	0.0617101	0.0836331
psoriasis vulgaris	genus_Gordonibacter	rs16955299	-0.103619	0.0621244	0.0953311
psoriasis vulgaris	genus_Gordonibacter	rs322296	-0.118212	0.0629538	0.0604134
psoriasis vulgaris	genus_Gordonibacter	rs35042269	-0.108124	0.0629143	0.0856898
psoriasis vulgaris	genus_Gordonibacter	rs3765837	-0.116644	0.0630993	0.0645189
psoriasis vulgaris	genus_Gordonibacter	rs4596722	-0.144306	0.0587954	0.0141132
psoriasis vulgaris	genus_Gordonibacter	rs71545975	-0.160845	0.059523	0.0068874
psoriasis vulgaris	genus_Gordonibacter	rs72714787	-0.124031	0.0645777	0.0547765
psoriasis vulgaris	genus_Gordonibacter	rs72939513	-0.108391	0.0612646	0.0768568
psoriasis vulgaris	genus_Gordonibacter	rs7294633	-0.0936781	0.0594253	0.114934
psoriasis vulgaris	genus_Gordonibacter	rs768830	-0.135144	0.0615866	0.028209
psoriasis vulgaris	genus_Gordonibacter	All	-0.119952	0.0576893	0.0375921
psoriasis vulgaris	genus_Lachnospira	rs13157098	-0.268974	0.191889	0.161
psoriasis vulgaris	genus_Lachnospira	rs159484	-0.624608	0.274575	0.0229169
psoriasis vulgaris	genus_Lachnospira	rs2520509	-0.595016	0.292333	0.0418104
psoriasis vulgaris	genus_Lachnospira	rs4686798	-0.653133	0.280208	0.0197593
psoriasis vulgaris	genus_Lachnospira	rs4923324	-0.576225	0.292706	0.0489972
psoriasis vulgaris	genus_Lachnospira	rs56791201	-0.627265	0.287904	0.0293517
psoriasis vulgaris	genus_Lachnospira	All	-0.561933	0.243005	0.0207536
psoriasis vulgaris	genus_Odoribacter	rs10093869	-0.354733	0.145721	0.0149196
psoriasis vulgaris	genus_Odoribacter	rs10423795	-0.325723	0.14427	0.0239627
psoriasis vulgaris	genus_Odoribacter	rs28417404	-0.334548	0.140704	0.017422
psoriasis vulgaris	genus_Odoribacter	rs4793970	-0.224437	0.145005	0.121673
psoriasis vulgaris	genus_Odoribacter	rs6856150	-0.304335	0.146133	0.0372889
psoriasis vulgaris	genus_Odoribacter	rs74553962	-0.300941	0.148949	0.0433388
psoriasis vulgaris	genus_Odoribacter	rs77779484	-0.286259	0.148914	0.0545672
psoriasis vulgaris	genus_Odoribacter	All	-0.304817	0.134798	0.0237419
psoriasis vulgaris	genus_Terrisporobacter	rs1883097	-0.262217	0.142006	0.0648167
psoriasis vulgaris	genus_Terrisporobacter	rs2569953	-0.238548	0.141212	0.0911638
psoriasis vulgaris	genus_Terrisporobacter	rs2872237	-0.310133	0.130094	0.0171294
psoriasis vulgaris	genus_Terrisporobacter	rs58405430	-0.171282	0.124393	0.168531
psoriasis vulgaris	genus_Terrisporobacter	rs7184125	-0.179818	0.130925	0.169614
psoriasis vulgaris	genus_Terrisporobacter	All	-0.231139	0.115744	0.0458271
Psoriatic arthritis	class_Bacteroidia	rs11146701	-0.455603	0.209757	0.0298519
Psoriatic arthritis	class_Bacteroidia	rs17343978	-0.346721	0.190337	0.0685131
Psoriatic arthritis	class_Bacteroidia	rs2032750	-0.468259	0.210006	0.0257643
Psoriatic arthritis	class_Bacteroidia	rs4916508	-0.347628	0.19177	0.0698726
Psoriatic arthritis	class_Bacteroidia	rs55773148	-0.430948	0.216584	0.0466187
Psoriatic arthritis	class_Bacteroidia	rs62531359	-0.464987	0.210452	0.027142
Psoriatic arthritis	class_Bacteroidia	rs62575403	-0.45127	0.216076	0.0367552
Psoriatic arthritis	class_Bacteroidia	rs72706335	-0.577417	0.189206	0.00227479
Psoriatic arthritis	class_Bacteroidia	rs73975615	-0.352924	0.184583	0.055875
Psoriatic arthritis	class_Bacteroidia	rs7631304	-0.384092	0.206906	0.0634028
Psoriatic arthritis	class_Bacteroidia	rs79585701	-0.435879	0.212523	0.0402699
Psoriatic arthritis	class_Bacteroidia	rs929878	-0.417495	0.21245	0.0493975
Psoriatic arthritis	class_Bacteroidia	All	-0.426248	0.195902	0.029568
Psoriatic arthritis	family_Pasteurellaceae	rs10965428	0.207612	0.0983729	0.0348186
Psoriatic arthritis	family_Pasteurellaceae	rs111582866	0.195698	0.0999688	0.0502778
Psoriatic arthritis	family_Pasteurellaceae	rs12050685	0.204935	0.0993632	0.0391616
Psoriatic arthritis	family_Pasteurellaceae	rs16970009	0.189998	0.0981572	0.0529109
Psoriatic arthritis	family_Pasteurellaceae	rs4822728	0.192249	0.100111	0.054813
Psoriatic arthritis	family_Pasteurellaceae	rs6972479	0.205057	0.0995854	0.0394845
Psoriatic arthritis	family_Pasteurellaceae	rs72756943	0.235599	0.0951961	0.013328
Psoriatic arthritis	family_Pasteurellaceae	rs73139353	0.238428	0.105143	0.0233507
Psoriatic arthritis	family_Pasteurellaceae	rs76022354	0.194185	0.104821	0.0639477
Psoriatic arthritis	family_Pasteurellaceae	rs78909003	0.246557	0.0998797	0.0135666
Psoriatic arthritis	family_Pasteurellaceae	rs9382510	0.152592	0.0958718	0.111468
Psoriatic arthritis	family_Pasteurellaceae	rs9895850	0.155176	0.0954247	0.103915
Psoriatic arthritis	family_Pasteurellaceae	rs9938097	0.173626	0.0955052	0.0690676
Psoriatic arthritis	family_Pasteurellaceae	All	0.198688	0.0933588	0.033319
Psoriatic arthritis	genus_Eubacterium fissicatena group	rs10147907	0.214381	0.0910454	0.0185398
Psoriatic arthritis	genus_Eubacterium fissicatena group	rs11818408	0.175019	0.0924265	0.0582785
Psoriatic arthritis	genus_Eubacterium fissicatena group	rs11876297	0.214755	0.0940821	0.0224521
Psoriatic arthritis	genus_Eubacterium fissicatena group	rs151257695	0.235842	0.0929442	0.0111662
Psoriatic arthritis	genus_Eubacterium fissicatena group	rs1768152	0.202957	0.0905735	0.0250393
Psoriatic arthritis	genus_Eubacterium fissicatena group	rs2733072	0.181388	0.0931632	0.0515352
Psoriatic arthritis	genus_Eubacterium fissicatena group	rs3771393	0.144392	0.0924645	0.118385
Psoriatic arthritis	genus_Eubacterium fissicatena group	rs6934739	0.186154	0.0926213	0.0444485
Psoriatic arthritis	genus_Eubacterium fissicatena group	rs7104872	0.161582	0.0907018	0.0748365
Psoriatic arthritis	genus_Eubacterium fissicatena group	All	0.190605	0.0869306	0.0283351
Psoriatic arthritis	genus_Blautia	rs11149971	0.315698	0.162627	0.0522289
Psoriatic arthritis	genus_Blautia	rs115043014	0.34478	0.162473	0.0338316
Psoriatic arthritis	genus_Blautia	rs117001700	0.421599	0.160529	0.00863164
Psoriatic arthritis	genus_Blautia	rs12453000	0.363513	0.159571	0.0227225
Psoriatic arthritis	genus_Blautia	rs16892041	0.371557	0.161801	0.0216542
Psoriatic arthritis	genus_Blautia	rs2788271	0.36361	0.159666	0.0227678
Psoriatic arthritis	genus_Blautia	rs3005511	0.362327	0.160371	0.0238649
Psoriatic arthritis	genus_Blautia	rs4926264	0.385969	0.161754	0.0170258
Psoriatic arthritis	genus_Blautia	rs67794373	0.345891	0.161579	0.0322985
Psoriatic arthritis	genus_Blautia	rs682885	0.375276	0.160404	0.0193056
Psoriatic arthritis	genus_Blautia	rs72973581	0.460517	0.164254	0.0050521
Psoriatic arthritis	genus_Blautia	rs7860714	0.462206	0.160931	0.00407792
Psoriatic arthritis	genus_Blautia	All	0.380966	0.154447	0.0136384
Psoriatic arthritis	genus_Butyricicoccus	rs10084203	-0.408757	0.198451	0.0394235
Psoriatic arthritis	genus_Butyricicoccus	rs12034718	-0.37326	0.202522	0.0653212
Psoriatic arthritis	genus_Butyricicoccus	rs12585793	-0.620115	0.190188	0.00111205
Psoriatic arthritis	genus_Butyricicoccus	rs2017189	-0.343223	0.182936	0.060628
Psoriatic arthritis	genus_Butyricicoccus	rs4962426	-0.314331	0.168502	0.0621198
Psoriatic arthritis	genus_Butyricicoccus	rs56221232	-0.425244	0.201985	0.035263
Psoriatic arthritis	genus_Butyricicoccus	rs62478070	-0.444858	0.211511	0.0354451
Psoriatic arthritis	genus_Butyricicoccus	rs7322368	-0.399387	0.201117	0.0470507
Psoriatic arthritis	genus_Butyricicoccus	All	-0.410311	0.178998	0.0218903
Psoriatic arthritis	genus_Methanobrevibacter	rs10202904	0.233916	0.117877	0.0472103
Psoriatic arthritis	genus_Methanobrevibacter	rs1334944	0.278908	0.116064	0.016259
Psoriatic arthritis	genus_Methanobrevibacter	rs4802933	0.212885	0.118787	0.0731092
Psoriatic arthritis	genus_Methanobrevibacter	rs6776814	0.222667	0.108171	0.0395441
Psoriatic arthritis	genus_Methanobrevibacter	rs76029318	0.268673	0.117173	0.021851
Psoriatic arthritis	genus_Methanobrevibacter	rs894996	0.196383	0.117667	0.0951227
Psoriatic arthritis	genus_Methanobrevibacter	All	0.235499	0.105692	0.0258692
Psoriatic arthritis	genus_Ruminococcaceae UCG002	rs10916131	-0.255362	0.105895	0.0158883
Psoriatic arthritis	genus_Ruminococcaceae UCG002	rs10927423	-0.238607	0.106192	0.0246439
Psoriatic arthritis	genus_Ruminococcaceae UCG002	rs10964441	-0.168943	0.110917	0.127722
Psoriatic arthritis	genus_Ruminococcaceae UCG002	rs113147300	-0.219902	0.105973	0.0379789
Psoriatic arthritis	genus_Ruminococcaceae UCG002	rs11607472	-0.224588	0.104981	0.0324094
Psoriatic arthritis	genus_Ruminococcaceae UCG002	rs116974815	-0.267087	0.112122	0.0172142
Psoriatic arthritis	genus_Ruminococcaceae UCG002	rs11750293	-0.221846	0.106301	0.0368914
Psoriatic arthritis	genus_Ruminococcaceae UCG002	rs12463378	-0.202969	0.105629	0.0546646
Psoriatic arthritis	genus_Ruminococcaceae UCG002	rs15256	-0.208137	0.105562	0.0486439
Psoriatic arthritis	genus_Ruminococcaceae UCG002	rs55793120	-0.219111	0.107294	0.0411355
Psoriatic arthritis	genus_Ruminococcaceae UCG002	rs57079348	-0.206631	0.104766	0.0485729
Psoriatic arthritis	genus_Ruminococcaceae UCG002	rs6542556	-0.230616	0.105751	0.0292023
Psoriatic arthritis	genus_Ruminococcaceae UCG002	rs6793778	-0.168855	0.105773	0.110402
Psoriatic arthritis	genus_Ruminococcaceae UCG002	rs7120052	-0.219206	0.105706	0.0381046
Psoriatic arthritis	genus_Ruminococcaceae UCG002	rs7155595	-0.230312	0.105996	0.0297917
Psoriatic arthritis	genus_Ruminococcaceae UCG002	rs7249614	-0.228461	0.105611	0.030524
Psoriatic arthritis	genus_Ruminococcaceae UCG002	rs76847269	-0.18855	0.105905	0.075015
Psoriatic arthritis	genus_Ruminococcaceae UCG002	rs77564310	-0.218177	0.10651	0.0405198
Psoriatic arthritis	genus_Ruminococcaceae UCG002	rs79016051	-0.194131	0.106739	0.06895
Psoriatic arthritis	genus_Ruminococcaceae UCG002	rs882348	-0.199516	0.105917	0.0596058
Psoriatic arthritis	genus_Ruminococcaceae UCG002	All	-0.215472	0.10374	0.0377976
Psoriatic arthritis	order_Bacteroidales	rs11146701	-0.455603	0.209757	0.0298519
Psoriatic arthritis	order_Bacteroidales	rs17343978	-0.346721	0.190337	0.0685131
Psoriatic arthritis	order_Bacteroidales	rs2032750	-0.468259	0.210006	0.0257643
Psoriatic arthritis	order_Bacteroidales	rs4916508	-0.347628	0.19177	0.0698726
Psoriatic arthritis	order_Bacteroidales	rs55773148	-0.430948	0.216584	0.0466187
Psoriatic arthritis	order_Bacteroidales	rs62531359	-0.464987	0.210452	0.027142
Psoriatic arthritis	order_Bacteroidales	rs62575403	-0.45127	0.216076	0.0367552
Psoriatic arthritis	order_Bacteroidales	rs72706335	-0.577417	0.189206	0.00227479
Psoriatic arthritis	order_Bacteroidales	rs73975615	-0.352924	0.184583	0.055875
Psoriatic arthritis	order_Bacteroidales	rs7631304	-0.384092	0.206906	0.0634028
Psoriatic arthritis	order_Bacteroidales	rs79585701	-0.435879	0.212523	0.0402699
Psoriatic arthritis	order_Bacteroidales	rs929878	-0.417495	0.21245	0.0493975
Psoriatic arthritis	order_Bacteroidales	All	-0.426248	0.195902	0.029568
Psoriatic arthritis	order_Pasteurellales	rs10965428	0.207612	0.0983729	0.0348186
Psoriatic arthritis	order_Pasteurellales	rs111582866	0.195698	0.0999688	0.0502778
Psoriatic arthritis	order_Pasteurellales	rs12050685	0.204935	0.0993632	0.0391616
Psoriatic arthritis	order_Pasteurellales	rs16970009	0.189998	0.0981572	0.0529109
Psoriatic arthritis	order_Pasteurellales	rs4822728	0.192249	0.100111	0.054813
Psoriatic arthritis	order_Pasteurellales	rs6972479	0.205057	0.0995854	0.0394845
Psoriatic arthritis	order_Pasteurellales	rs72756943	0.235599	0.0951961	0.013328
Psoriatic arthritis	order_Pasteurellales	rs73139353	0.238428	0.105143	0.0233507
Psoriatic arthritis	order_Pasteurellales	rs76022354	0.194185	0.104821	0.0639477
Psoriatic arthritis	order_Pasteurellales	rs78909003	0.246557	0.0998797	0.0135666
Psoriatic arthritis	order_Pasteurellales	rs9382510	0.152592	0.0958718	0.111468
Psoriatic arthritis	order_Pasteurellales	rs9895850	0.155176	0.0954247	0.103915
Psoriatic arthritis	order_Pasteurellales	rs9938097	0.173626	0.0955052	0.0690676
Psoriatic arthritis	order_Pasteurellales	All	0.198688	0.0933588	0.033319
atopic dermatitis	family_Bacteroidaceae	rs11585893	0.297905	0.129759	0.0216851
atopic dermatitis	family_Bacteroidaceae	rs13207588	0.282787	0.126008	0.0248201
atopic dermatitis	family_Bacteroidaceae	rs1340391	0.256244	0.128264	0.0457388
atopic dermatitis	family_Bacteroidaceae	rs17619981	0.356391	0.130006	0.00611896
atopic dermatitis	family_Bacteroidaceae	rs2023437	0.295579	0.128373	0.0213068
atopic dermatitis	family_Bacteroidaceae	rs66474973	0.34199	0.13143	0.00926611
atopic dermatitis	family_Bacteroidaceae	rs66710942	0.353509	0.129286	0.00625111
atopic dermatitis	family_Bacteroidaceae	rs6795673	0.307412	0.132098	0.019957
atopic dermatitis	family_Bacteroidaceae	rs9507307	0.26832	0.127277	0.0350181
atopic dermatitis	family_Bacteroidaceae	All	0.306116	0.121743	0.0119222
atopic dermatitis	family_Christensenellaceae	rs117186816	-0.166951	0.104745	0.110963
atopic dermatitis	family_Christensenellaceae	rs12380890	-0.195194	0.099194	0.0490917
atopic dermatitis	family_Christensenellaceae	rs12657403	-0.215714	0.0986495	0.0287667
atopic dermatitis	family_Christensenellaceae	rs4076564	-0.228999	0.102159	0.0249878
atopic dermatitis	family_Christensenellaceae	rs62573205	-0.199561	0.0999392	0.0458448
atopic dermatitis	family_Christensenellaceae	rs7211194	-0.183713	0.0982045	0.0613844
atopic dermatitis	family_Christensenellaceae	rs72706624	-0.175124	0.0985467	0.0755579
atopic dermatitis	family_Christensenellaceae	rs77867022	-0.257319	0.100665	0.0105824
atopic dermatitis	family_Christensenellaceae	rs870002	-0.221517	0.0986439	0.0247284
atopic dermatitis	family_Christensenellaceae	rs892686	-0.180539	0.0992204	0.068824
atopic dermatitis	family_Christensenellaceae	rs9608766	-0.25041	0.0987894	0.0112515
atopic dermatitis	family_Christensenellaceae	All	-0.206931	0.0950958	0.0295533
atopic dermatitis	genus_Eubacterium fissicatena group	rs10147907	0.123247	0.0667794	0.0649535
atopic dermatitis	genus_Eubacterium fissicatena group	rs11818408	0.102043	0.0663391	0.123998
atopic dermatitis	genus_Eubacterium fissicatena group	rs11876297	0.132831	0.0635177	0.0365069
atopic dermatitis	genus_Eubacterium fissicatena group	rs151257695	0.145169	0.0599719	0.0154939
atopic dermatitis	genus_Eubacterium fissicatena group	rs1768152	0.0979456	0.0643794	0.128165
atopic dermatitis	genus_Eubacterium fissicatena group	rs2733072	0.133032	0.0661641	0.0443631
atopic dermatitis	genus_Eubacterium fissicatena group	rs3771393	0.121905	0.0682845	0.0742215
atopic dermatitis	genus_Eubacterium fissicatena group	rs6934739	0.124932	0.0677294	0.0650987
atopic dermatitis	genus_Eubacterium fissicatena group	rs7104872	0.0722171	0.0618508	0.242968
atopic dermatitis	genus_Eubacterium fissicatena group	All	0.117335	0.0598067	0.0497741
atopic dermatitis	genus_Eubacterium nodatum group	rs10263623	0.0808091	0.0492953	0.101154
atopic dermatitis	genus_Eubacterium nodatum group	rs10458299	0.091738	0.0492513	0.0625113
atopic dermatitis	genus_Eubacterium nodatum group	rs11006576	0.1084	0.0499704	0.0300606
atopic dermatitis	genus_Eubacterium nodatum group	rs113893692	0.12255	0.0497201	0.013709
atopic dermatitis	genus_Eubacterium nodatum group	rs34297067	0.0946557	0.0507182	0.0619986
atopic dermatitis	genus_Eubacterium nodatum group	rs61841040	0.0924093	0.0501153	0.0651927
atopic dermatitis	genus_Eubacterium nodatum group	rs6818880	0.105931	0.0498038	0.033423
atopic dermatitis	genus_Eubacterium nodatum group	rs77910827	0.109912	0.04999	0.0279008
atopic dermatitis	genus_Eubacterium nodatum group	rs7827125	0.101573	0.0498082	0.0414212
atopic dermatitis	genus_Eubacterium nodatum group	rs7880204	0.120491	0.0496759	0.0152855
atopic dermatitis	genus_Eubacterium nodatum group	rs9425984	0.106507	0.0495884	0.0317288
atopic dermatitis	genus_Eubacterium nodatum group	All	0.103163	0.0474901	0.0298329
atopic dermatitis	genus_Bacteroides	rs11585893	0.297905	0.129759	0.0216851
atopic dermatitis	genus_Bacteroides	rs13207588	0.282787	0.126008	0.0248201
atopic dermatitis	genus_Bacteroides	rs1340391	0.256244	0.128264	0.0457388
atopic dermatitis	genus_Bacteroides	rs17619981	0.356391	0.130006	0.00611896
atopic dermatitis	genus_Bacteroides	rs2023437	0.295579	0.128373	0.0213068
atopic dermatitis	genus_Bacteroides	rs66474973	0.34199	0.13143	0.00926611
atopic dermatitis	genus_Bacteroides	rs66710942	0.353509	0.129286	0.00625111
atopic dermatitis	genus_Bacteroides	rs6795673	0.307412	0.132098	0.019957
atopic dermatitis	genus_Bacteroides	rs9507307	0.26832	0.127277	0.0350181
atopic dermatitis	genus_Bacteroides	All	0.306116	0.121743	0.0119222
atopic dermatitis	genus_Christensenellaceae R 7group	rs10461257	-0.310773	0.122549	0.0112152
atopic dermatitis	genus_Christensenellaceae R 7group	rs17081797	-0.311664	0.123363	0.0115241
atopic dermatitis	genus_Christensenellaceae R 7group	rs60954665	-0.344504	0.124459	0.00563989
atopic dermatitis	genus_Christensenellaceae R 7group	rs62132810	-0.356246	0.120495	0.00311133
atopic dermatitis	genus_Christensenellaceae R 7group	rs62190261	-0.386754	0.123502	0.00173874
atopic dermatitis	genus_Christensenellaceae R 7group	rs62467127	-0.359986	0.124358	0.0037945
atopic dermatitis	genus_Christensenellaceae R 7group	rs73952017	-0.317125	0.123377	0.0101587
atopic dermatitis	genus_Christensenellaceae R 7group	rs78521377	-0.386874	0.124327	0.00185986
atopic dermatitis	genus_Christensenellaceae R 7group	rs79150079	-0.303775	0.126043	0.0159488
atopic dermatitis	genus_Christensenellaceae R 7group	rs892686	-0.316455	0.125778	0.01187
atopic dermatitis	genus_Christensenellaceae R 7group	All	-0.339572	0.117444	0.00383594
atopic dermatitis	genus_Roseburia	rs12740451	0.177122	0.0997259	0.0757183
atopic dermatitis	genus_Roseburia	rs147990086	0.178559	0.099312	0.0721838
atopic dermatitis	genus_Roseburia	rs16910295	0.177693	0.0995863	0.0743735
atopic dermatitis	genus_Roseburia	rs2160994	0.199751	0.0997476	0.0452246
atopic dermatitis	genus_Roseburia	rs2943022	0.216838	0.100254	0.0305494
atopic dermatitis	genus_Roseburia	rs302266	0.196587	0.0995025	0.0481883
atopic dermatitis	genus_Roseburia	rs329182	0.228216	0.0999946	0.0224729
atopic dermatitis	genus_Roseburia	rs55858165	0.142654	0.102044	0.162122
atopic dermatitis	genus_Roseburia	rs57466170	0.19937	0.0987416	0.0434764
atopic dermatitis	genus_Roseburia	rs6445851	0.224446	0.100172	0.0250514
atopic dermatitis	genus_Roseburia	rs6930661	0.20064	0.0996326	0.0440307
atopic dermatitis	genus_Roseburia	rs75326254	0.196363	0.0999422	0.0494416
atopic dermatitis	genus_Roseburia	rs78753150	0.193609	0.0994857	0.0516424
atopic dermatitis	genus_Roseburia	rs9300744	0.238951	0.0997371	0.0165838
atopic dermatitis	genus_Roseburia	All	0.198034	0.0962092	0.0395549
atopic dermatitis	genus_Ruminiclostridium5	rs10827477	-0.210051	0.111553	0.0597051
atopic dermatitis	genus_Ruminiclostridium5	rs113753996	-0.245638	0.112144	0.0284967
atopic dermatitis	genus_Ruminiclostridium5	rs1223978	-0.213308	0.111256	0.0552041
atopic dermatitis	genus_Ruminiclostridium5	rs1492620	-0.253822	0.110436	0.0215408
atopic dermatitis	genus_Ruminiclostridium5	rs2482038	-0.232363	0.112101	0.0381902
atopic dermatitis	genus_Ruminiclostridium5	rs2791343	-0.258889	0.11148	0.020217
atopic dermatitis	genus_Ruminiclostridium5	rs2833828	-0.237613	0.111147	0.0325309
atopic dermatitis	genus_Ruminiclostridium5	rs4955951	-0.198306	0.110429	0.0725309
atopic dermatitis	genus_Ruminiclostridium5	rs6121460	-0.215551	0.110772	0.0516676
atopic dermatitis	genus_Ruminiclostridium5	rs79968837	-0.234236	0.110794	0.0345019
atopic dermatitis	genus_Ruminiclostridium5	rs8053158	-0.289577	0.110212	0.00860293
atopic dermatitis	genus_Ruminiclostridium5	All	-0.235441	0.105944	0.0262624
vitiligo	class_Gammaproteobacteria	rs11181912	-0.40908	0.209039	0.0503524
vitiligo	class_Gammaproteobacteria	rs12404135	-0.309053	0.201907	0.12585
vitiligo	class_Gammaproteobacteria	rs2234691	-0.420158	0.207461	0.0428429
vitiligo	class_Gammaproteobacteria	rs6706173	-0.510429	0.200106	0.0107478
vitiligo	class_Gammaproteobacteria	rs75101789	-0.416572	0.206527	0.0436921
vitiligo	class_Gammaproteobacteria	rs79795896	-0.261049	0.216279	0.227432
vitiligo	class_Gammaproteobacteria	rs9494710	-0.453891	0.199752	0.02307
vitiligo	class_Gammaproteobacteria	All	-0.400274	0.187583	0.0328553
vitiligo	class_Melainabacteria	rs10738747	-0.253616	0.109554	0.0206144
vitiligo	class_Melainabacteria	rs11150282	-0.234194	0.111934	0.0364167
vitiligo	class_Melainabacteria	rs113884518	-0.230205	0.112524	0.0407743
vitiligo	class_Melainabacteria	rs28678345	-0.313103	0.113323	0.00572837
vitiligo	class_Melainabacteria	rs367480	-0.254708	0.109833	0.020392
vitiligo	class_Melainabacteria	rs4129395	-0.207085	0.110588	0.0611266
vitiligo	class_Melainabacteria	rs789069	-0.21752	0.109114	0.0462068
vitiligo	class_Melainabacteria	rs79790072	-0.228627	0.114397	0.0456587
vitiligo	class_Melainabacteria	rs9864379	-0.250378	0.111466	0.0246887
vitiligo	class_Melainabacteria	All	-0.243027	0.105006	0.020646
vitiligo	family_Bacteroidales S24 7group	rs10872669	-0.302249	0.187188	0.10638
vitiligo	family_Bacteroidales S24 7group	rs12748533	-0.345332	0.181349	0.0568788
vitiligo	family_Bacteroidales S24 7group	rs17043785	-0.26212	0.176615	0.137773
vitiligo	family_Bacteroidales S24 7group	rs61508842	-0.397293	0.149612	0.00791922
vitiligo	family_Bacteroidales S24 7group	rs689695	-0.326944	0.183666	0.0750606
vitiligo	family_Bacteroidales S24 7group	rs738193	-0.194379	0.139084	0.162245
vitiligo	family_Bacteroidales S24 7group	rs78609301	-0.354211	0.171214	0.0385625
vitiligo	family_Bacteroidales S24 7group	rs941000	-0.348146	0.181957	0.0557041
vitiligo	family_Bacteroidales S24 7group	All	-0.317192	0.159494	0.0467298
vitiligo	family_Porphyromonadaceae	rs10762312	-0.476224	0.297151	0.109016
vitiligo	family_Porphyromonadaceae	rs17065783	-0.608795	0.333664	0.0680655
vitiligo	family_Porphyromonadaceae	rs1980561	-0.63585	0.320106	0.046992
vitiligo	family_Porphyromonadaceae	rs35233670	-0.633029	0.319631	0.0476476
vitiligo	family_Porphyromonadaceae	rs35961441	-0.833985	0.210006	7.14965e-05
vitiligo	family_Porphyromonadaceae	rs6953849	-0.490652	0.307277	0.110316
vitiligo	family_Porphyromonadaceae	rs7330827	-0.510597	0.327225	0.118669
vitiligo	family_Porphyromonadaceae	rs864093	-0.547742	0.324005	0.0909253
vitiligo	family_Porphyromonadaceae	All	-0.592534	0.285301	0.0378132
vitiligo	family_Victivallaceae	rs11671100	-0.195461	0.0936173	0.0368096
vitiligo	family_Victivallaceae	rs11764871	-0.144295	0.0873765	0.0986526
vitiligo	family_Victivallaceae	rs2944282	-0.203866	0.0924148	0.0273845
vitiligo	family_Victivallaceae	rs34962571	-0.170046	0.0929733	0.0674024
vitiligo	family_Victivallaceae	rs4396289	-0.200372	0.0920429	0.029485
vitiligo	family_Victivallaceae	rs61702987	-0.160649	0.0903113	0.0752671
vitiligo	family_Victivallaceae	rs62570196	-0.232588	0.0830351	0.00509314
vitiligo	family_Victivallaceae	rs6545794	-0.196403	0.0933173	0.035319
vitiligo	family_Victivallaceae	rs7077363	-0.133085	0.0822008	0.105443
vitiligo	family_Victivallaceae	rs7314815	-0.1733	0.0924916	0.0609744
vitiligo	family_Victivallaceae	rs7627405	-0.195894	0.0915425	0.0323609
vitiligo	family_Victivallaceae	All	-0.18228	0.0852411	0.032484
vitiligo	genus_Adlercreutzia	rs11604400	0.38115	0.149139	0.0105985
vitiligo	genus_Adlercreutzia	rs13231526	0.335955	0.151931	0.0270198
vitiligo	genus_Adlercreutzia	rs2717140	0.359575	0.147695	0.0149091
vitiligo	genus_Adlercreutzia	rs55719207	0.277517	0.147289	0.0595419
vitiligo	genus_Adlercreutzia	rs6664405	0.37572	0.147681	0.0109549
vitiligo	genus_Adlercreutzia	rs7680684	0.356335	0.151093	0.0183551
vitiligo	genus_Adlercreutzia	rs9490822	0.350174	0.148195	0.0181309
vitiligo	genus_Adlercreutzia	rs9915817	0.425407	0.148591	0.00419726
vitiligo	genus_Adlercreutzia	All	0.357679	0.139308	0.0102423
vitiligo	genus_Anaerotruncus	rs10150232	-0.369803	0.183689	0.0440936
vitiligo	genus_Anaerotruncus	rs11018566	-0.275022	0.16459	0.0947308
vitiligo	genus_Anaerotruncus	rs115414803	-0.465576	0.184156	0.0114661
vitiligo	genus_Anaerotruncus	rs1272208	-0.422949	0.191098	0.02688
vitiligo	genus_Anaerotruncus	rs1431492	-0.470918	0.172978	0.00648054
vitiligo	genus_Anaerotruncus	rs17734739	-0.420645	0.187746	0.0250583
vitiligo	genus_Anaerotruncus	rs4669806	-0.402908	0.189874	0.0338397
vitiligo	genus_Anaerotruncus	rs6494922	-0.372397	0.18313	0.042001
vitiligo	genus_Anaerotruncus	rs6563550	-0.470345	0.17621	0.00760257
vitiligo	genus_Anaerotruncus	rs7155595	-0.490279	0.166743	0.00327875
vitiligo	genus_Anaerotruncus	rs8005030	-0.417674	0.189514	0.0275298
vitiligo	genus_Anaerotruncus	rs9347879	-0.371725	0.180988	0.0399884
vitiligo	genus_Anaerotruncus	All	-0.413509	0.173545	0.0171852
vitiligo	genus_Catenibacterium	rs12404911	0.240451	0.119642	0.0444577
vitiligo	genus_Catenibacterium	rs212393	0.253108	0.127093	0.046423
vitiligo	genus_Catenibacterium	rs73128290	0.207984	0.125454	0.0973485
vitiligo	genus_Catenibacterium	rs77285108	0.228629	0.123214	0.063519
vitiligo	genus_Catenibacterium	rs7742829	0.298774	0.121475	0.0139111
vitiligo	genus_Catenibacterium	All	0.24621	0.110273	0.0255664
vitiligo	genus_Erysipelatoclostridium	rs1434153	-0.256253	0.112335	0.0225398
vitiligo	genus_Erysipelatoclostridium	rs16936671	-0.254782	0.112799	0.0239
vitiligo	genus_Erysipelatoclostridium	rs17804233	-0.245943	0.112106	0.028247
vitiligo	genus_Erysipelatoclostridium	rs2901723	-0.318824	0.111887	0.00437844
vitiligo	genus_Erysipelatoclostridium	rs340991	-0.278371	0.112968	0.0137337
vitiligo	genus_Erysipelatoclostridium	rs3804326	-0.224009	0.112586	0.0466274
vitiligo	genus_Erysipelatoclostridium	rs45480394	-0.285085	0.112363	0.0111751
vitiligo	genus_Erysipelatoclostridium	rs4697572	-0.259615	0.11385	0.0225886
vitiligo	genus_Erysipelatoclostridium	rs58236560	-0.257815	0.112148	0.021512
vitiligo	genus_Erysipelatoclostridium	rs61806970	-0.237462	0.111591	0.0333406
vitiligo	genus_Erysipelatoclostridium	rs622418	-0.265017	0.11216	0.0181351
vitiligo	genus_Erysipelatoclostridium	rs6474512	-0.226444	0.112182	0.0435351
vitiligo	genus_Erysipelatoclostridium	rs710230	-0.278591	0.114536	0.0150017
vitiligo	genus_Erysipelatoclostridium	rs7221249	-0.248708	0.114248	0.0294863
vitiligo	genus_Erysipelatoclostridium	rs9590927	-0.238023	0.111933	0.0334642
vitiligo	genus_Erysipelatoclostridium	All	-0.258289	0.108817	0.0176152
vitiligo	genus_Lachnospira	rs13157098	0.367505	0.250938	0.143051
vitiligo	genus_Lachnospira	rs159484	0.633791	0.285318	0.0263272
vitiligo	genus_Lachnospira	rs2520509	0.620743	0.293977	0.0347261
vitiligo	genus_Lachnospira	rs4686798	0.732068	0.246745	0.00300822
vitiligo	genus_Lachnospira	rs4923324	0.516	0.300694	0.086156
vitiligo	genus_Lachnospira	rs56791201	0.620495	0.293928	0.0347688
vitiligo	genus_Lachnospira	All	0.584143	0.245038	0.0171311
vitiligo	genus_Lachnospiraceae ND3007 group	rs2861203	-1.01184	0.404077	0.0122771
vitiligo	genus_Lachnospiraceae ND3007 group	rs72776675	-1.04739	0.374059	0.00510939
vitiligo	genus_Lachnospiraceae ND3007 group	rs9932954	-0.836762	0.399805	0.0363558
vitiligo	genus_Lachnospiraceae ND3007 group	All	-0.96876	0.32003	0.00246924
vitiligo	genus_Marvinbryantia	rs11620597	-0.356016	0.150358	0.0178945
vitiligo	genus_Marvinbryantia	rs1187983	-0.27597	0.152981	0.071239
vitiligo	genus_Marvinbryantia	rs146541147	-0.370109	0.153305	0.0157696
vitiligo	genus_Marvinbryantia	rs2724813	-0.359697	0.151133	0.0173124
vitiligo	genus_Marvinbryantia	rs2842896	-0.345244	0.151597	0.0227637
vitiligo	genus_Marvinbryantia	rs2863363	-0.260361	0.151237	0.0851529
vitiligo	genus_Marvinbryantia	rs3125832	-0.348009	0.152373	0.0223753
vitiligo	genus_Marvinbryantia	rs61884471	-0.284479	0.150931	0.059452
vitiligo	genus_Marvinbryantia	rs72948274	-0.351855	0.151162	0.0199297
vitiligo	genus_Marvinbryantia	rs8006832	-0.315385	0.15334	0.0397087
vitiligo	genus_Marvinbryantia	All	-0.326726	0.14404	0.0233107
vitiligo	genus_Oxalobacter	rs10464997	-0.201296	0.103288	0.0513096
vitiligo	genus_Oxalobacter	rs11108500	-0.195877	0.102635	0.0563304
vitiligo	genus_Oxalobacter	rs111966731	-0.257366	0.0843686	0.00228463
vitiligo	genus_Oxalobacter	rs12002250	-0.226095	0.10032	0.0242123
vitiligo	genus_Oxalobacter	rs1569853	-0.213875	0.102484	0.0368964
vitiligo	genus_Oxalobacter	rs36057338	-0.228644	0.102191	0.0252589
vitiligo	genus_Oxalobacter	rs3862635	-0.196075	0.102988	0.0569279
vitiligo	genus_Oxalobacter	rs4428215	-0.187315	0.104938	0.0742611
vitiligo	genus_Oxalobacter	rs6000536	-0.118369	0.0863744	0.170557
vitiligo	genus_Oxalobacter	rs6993398	-0.205952	0.102597	0.0447072
vitiligo	genus_Oxalobacter	rs736744	-0.196607	0.104439	0.0597663
vitiligo	genus_Oxalobacter	All	-0.202838	0.0941345	0.0311804
vitiligo	order_Burkholderiales	rs1511453	0.412779	0.168372	0.0142225
vitiligo	order_Burkholderiales	rs1928341	0.485087	0.169723	0.00426179
vitiligo	order_Burkholderiales	rs2321387	0.452503	0.169744	0.00768046
vitiligo	order_Burkholderiales	rs2613606	0.351785	0.169499	0.0379456
vitiligo	order_Burkholderiales	rs4033856	0.489576	0.173452	0.00476444
vitiligo	order_Burkholderiales	rs6087811	0.474243	0.172898	0.00608972
vitiligo	order_Burkholderiales	rs62191117	0.410251	0.175568	0.0194544
vitiligo	order_Burkholderiales	rs62395635	0.415118	0.170936	0.0151615
vitiligo	order_Burkholderiales	rs75242906	0.426244	0.170022	0.0121763
vitiligo	order_Burkholderiales	rs7638039	0.443236	0.171931	0.00993751
vitiligo	order_Burkholderiales	rs9964679	0.405155	0.170211	0.017298
vitiligo	order_Burkholderiales	All	0.433018	0.163126	0.00794255
vitiligo	order_Gastranaerophilales	rs11150282	-0.19963	0.111546	0.0735076
vitiligo	order_Gastranaerophilales	rs113884518	-0.195411	0.112285	0.0818053
vitiligo	order_Gastranaerophilales	rs28678345	-0.27638	0.112881	0.0143483
vitiligo	order_Gastranaerophilales	rs367480	-0.221557	0.109618	0.0432616
vitiligo	order_Gastranaerophilales	rs4129395	-0.173342	0.110427	0.116475
vitiligo	order_Gastranaerophilales	rs789069	-0.184743	0.108905	0.0898159
vitiligo	order_Gastranaerophilales	rs79790072	-0.192621	0.114041	0.091209
vitiligo	order_Gastranaerophilales	rs8028558	-0.254403	0.109532	0.0201983
vitiligo	order_Gastranaerophilales	rs9864379	-0.216263	0.111259	0.0519208
vitiligo	order_Gastranaerophilales	All	-0.212629	0.104775	0.0424197
Acne Rosacea	class_Verrucomicrobiae	rs111862613	0.297356	0.1809	0.100227
Acne Rosacea	class_Verrucomicrobiae	rs117107102	0.135207	0.173432	0.43563
Acne Rosacea	class_Verrucomicrobiae	rs11729256	0.384388	0.172441	0.0258069
Acne Rosacea	class_Verrucomicrobiae	rs12908520	0.374909	0.178448	0.0356457
Acne Rosacea	class_Verrucomicrobiae	rs2602429	0.399258	0.172444	0.0205973
Acne Rosacea	class_Verrucomicrobiae	rs4242783	0.408026	0.165432	0.0136468
Acne Rosacea	class_Verrucomicrobiae	rs4936098	0.326053	0.183247	0.0751894
Acne Rosacea	class_Verrucomicrobiae	rs61779207	0.351127	0.183487	0.0556675
Acne Rosacea	class_Verrucomicrobiae	rs74542928	0.326975	0.17952	0.0685479
Acne Rosacea	class_Verrucomicrobiae	rs9349825	0.334287	0.181791	0.065937
Acne Rosacea	class_Verrucomicrobiae	rs941682	0.350521	0.181513	0.0534703
Acne Rosacea	class_Verrucomicrobiae	All	0.337515	0.166627	0.0428081
Acne Rosacea	family_Verrucomicrobiaceae	rs111862613	0.297646	0.180912	0.0999186
Acne Rosacea	family_Verrucomicrobiaceae	rs117107102	0.135434	0.173484	0.434994
Acne Rosacea	family_Verrucomicrobiaceae	rs11729256	0.384713	0.172429	0.0256716
Acne Rosacea	family_Verrucomicrobiaceae	rs12908520	0.375256	0.178443	0.0354707
Acne Rosacea	family_Verrucomicrobiaceae	rs2602429	0.399403	0.172427	0.020539
Acne Rosacea	family_Verrucomicrobiaceae	rs4242783	0.408151	0.165421	0.0136117
Acne Rosacea	family_Verrucomicrobiaceae	rs4936098	0.326349	0.183248	0.0749263
Acne Rosacea	family_Verrucomicrobiaceae	rs61779207	0.351475	0.183498	0.0554398
Acne Rosacea	family_Verrucomicrobiaceae	rs74542928	0.327262	0.179519	0.0683038
Acne Rosacea	family_Verrucomicrobiaceae	rs9349825	0.334595	0.181801	0.0657021
Acne Rosacea	family_Verrucomicrobiaceae	rs941682	0.350835	0.181515	0.0532588
Acne Rosacea	family_Verrucomicrobiaceae	All	0.337795	0.166626	0.0426354
Acne Rosacea	genus_Akkermansia	rs111862613	0.297756	0.180933	0.0998311
Acne Rosacea	genus_Akkermansia	rs117107102	0.136032	0.173358	0.432637
Acne Rosacea	genus_Akkermansia	rs11729256	0.384875	0.172314	0.0255117
Acne Rosacea	genus_Akkermansia	rs12908520	0.375185	0.178311	0.0353695
Acne Rosacea	genus_Akkermansia	rs2602429	0.399461	0.172308	0.0204335
Acne Rosacea	genus_Akkermansia	rs4242783	0.407801	0.165323	0.0136367
Acne Rosacea	genus_Akkermansia	rs4936098	0.326496	0.18315	0.0746406
Acne Rosacea	genus_Akkermansia	rs61779207	0.351704	0.183416	0.0551723
Acne Rosacea	genus_Akkermansia	rs74542928	0.327417	0.179462	0.068086
Acne Rosacea	genus_Akkermansia	rs9349825	0.334692	0.18167	0.0654312
Acne Rosacea	genus_Akkermansia	rs941682	0.351041	0.181426	0.0530027
Acne Rosacea	genus_Akkermansia	All	0.337909	0.166527	0.042443
Acne Rosacea	genus_Butyrivibrio	rs1007475	-0.220905	0.0757877	0.00355937
Acne Rosacea	genus_Butyrivibrio	rs11761679	-0.173857	0.0758591	0.0219149
Acne Rosacea	genus_Butyrivibrio	rs142855850	-0.172562	0.0765283	0.0241408
Acne Rosacea	genus_Butyrivibrio	rs16934069	-0.199228	0.0756179	0.00842189
Acne Rosacea	genus_Butyrivibrio	rs16941336	-0.200726	0.0758627	0.00814716
Acne Rosacea	genus_Butyrivibrio	rs17163238	-0.186413	0.0761752	0.0143986
Acne Rosacea	genus_Butyrivibrio	rs4537857	-0.182283	0.076659	0.0174143
Acne Rosacea	genus_Butyrivibrio	rs486484	-0.171723	0.075867	0.0236064
Acne Rosacea	genus_Butyrivibrio	rs4928024	-0.154307	0.0773289	0.0459921
Acne Rosacea	genus_Butyrivibrio	rs72723662	-0.181297	0.0786937	0.0212322
Acne Rosacea	genus_Butyrivibrio	rs74622183	-0.178768	0.0764458	0.0193618
Acne Rosacea	genus_Butyrivibrio	rs77356209	-0.184504	0.075419	0.0144293
Acne Rosacea	genus_Butyrivibrio	rs7752361	-0.182922	0.0767249	0.0171197
Acne Rosacea	genus_Butyrivibrio	rs7763512	-0.139868	0.0764014	0.0671455
Acne Rosacea	genus_Butyrivibrio	rs9349693	-0.196349	0.0758816	0.00966555
Acne Rosacea	genus_Butyrivibrio	All	-0.18185	0.0736562	0.0135529
Acne Rosacea	genus_Prevotella7	rs118038478	-0.271111	0.0961092	0.00478947
Acne Rosacea	genus_Prevotella7	rs12124567	-0.229494	0.0954517	0.0162038
Acne Rosacea	genus_Prevotella7	rs12195431	-0.241786	0.0971099	0.0127808
Acne Rosacea	genus_Prevotella7	rs2240542	-0.219059	0.0962897	0.022906
Acne Rosacea	genus_Prevotella7	rs2918132	-0.241705	0.0966649	0.0124038
Acne Rosacea	genus_Prevotella7	rs430270	-0.268385	0.0964763	0.00540462
Acne Rosacea	genus_Prevotella7	rs57404562	-0.24803	0.0960262	0.00979618
Acne Rosacea	genus_Prevotella7	rs79263163	-0.266645	0.0971031	0.00603273
Acne Rosacea	genus_Prevotella7	rs9426434	-0.272765	0.0972947	0.00505527
Acne Rosacea	genus_Prevotella7	rs9608249	-0.252694	0.0956131	0.00822042
Acne Rosacea	genus_Prevotella7	rs9959718	-0.218108	0.0962923	0.0235088
Acne Rosacea	genus_Prevotella7	All	-0.248079	0.0919116	0.00695267
Acne Rosacea	order_Verrucomicrobiales	rs111862613	0.297356	0.1809	0.100227
Acne Rosacea	order_Verrucomicrobiales	rs117107102	0.135207	0.173432	0.43563
Acne Rosacea	order_Verrucomicrobiales	rs11729256	0.384388	0.172441	0.0258069
Acne Rosacea	order_Verrucomicrobiales	rs12908520	0.374909	0.178448	0.0356457
Acne Rosacea	order_Verrucomicrobiales	rs2602429	0.399258	0.172444	0.0205973
Acne Rosacea	order_Verrucomicrobiales	rs4242783	0.408026	0.165432	0.0136468
Acne Rosacea	order_Verrucomicrobiales	rs4936098	0.326053	0.183247	0.0751894
Acne Rosacea	order_Verrucomicrobiales	rs61779207	0.351127	0.183487	0.0556675
Acne Rosacea	order_Verrucomicrobiales	rs74542928	0.326975	0.17952	0.0685479
Acne Rosacea	order_Verrucomicrobiales	rs9349825	0.334287	0.181791	0.065937
Acne Rosacea	order_Verrucomicrobiales	rs941682	0.350521	0.181513	0.0534703
Acne Rosacea	order_Verrucomicrobiales	All	0.337515	0.166627	0.0428081
acne	family_Bacteroidaceae	rs11585893	0.901718	0.239254	0.000163986
acne	family_Bacteroidaceae	rs13207588	0.831067	0.24098	0.00056331
acne	family_Bacteroidaceae	rs1340391	0.735948	0.209093	0.000432001
acne	family_Bacteroidaceae	rs17619981	0.914338	0.229489	6.76999e-05
acne	family_Bacteroidaceae	rs2023437	0.738432	0.229386	0.00128563
acne	family_Bacteroidaceae	rs66710942	0.87553	0.230465	0.000145302
acne	family_Bacteroidaceae	rs6795673	0.834039	0.245551	0.000682264
acne	family_Bacteroidaceae	rs9507307	0.680338	0.214264	0.00149714
acne	family_Bacteroidaceae	All	0.812299	0.213034	0.000137293
acne	family_Bifidobacteriaceae	rs10831953	-0.321142	0.165944	0.0529606
acne	family_Bifidobacteriaceae	rs12446429	-0.440608	0.166966	0.00831735
acne	family_Bifidobacteriaceae	rs13020688	-0.387973	0.179688	0.0308384
acne	family_Bifidobacteriaceae	rs182549	-0.151472	0.172779	0.380659
acne	family_Bifidobacteriaceae	rs4957061	-0.388691	0.180347	0.0311426
acne	family_Bifidobacteriaceae	rs540489	-0.436449	0.153546	0.0044766
acne	family_Bifidobacteriaceae	rs55888705	-0.380526	0.179267	0.0337805
acne	family_Bifidobacteriaceae	rs6899771	-0.340191	0.177233	0.0549265
acne	family_Bifidobacteriaceae	rs7174549	-0.37046	0.180838	0.0405036
acne	family_Bifidobacteriaceae	rs7322849	-0.414427	0.177524	0.0195703
acne	family_Bifidobacteriaceae	rs857444	-0.397368	0.177817	0.0254367
acne	family_Bifidobacteriaceae	All	-0.371122	0.165849	0.0252399
acne	family_Clostridiaceae1	rs10875374	0.485463	0.209666	0.0205902
acne	family_Clostridiaceae1	rs12186080	0.584738	0.198149	0.00316745
acne	family_Clostridiaceae1	rs12341505	0.52652	0.209877	0.0121174
acne	family_Clostridiaceae1	rs2795528	0.341105	0.183933	0.0636674
acne	family_Clostridiaceae1	rs2817172	0.589885	0.195288	0.0025228
acne	family_Clostridiaceae1	rs4723021	0.498865	0.21169	0.018444
acne	family_Clostridiaceae1	rs550843	0.644545	0.179078	0.000319141
acne	family_Clostridiaceae1	rs56188186	0.49046	0.204659	0.0165537
acne	family_Clostridiaceae1	rs62397761	0.46677	0.207289	0.0243357
acne	family_Clostridiaceae1	rs881532	0.51579	0.21255	0.0152379
acne	family_Clostridiaceae1	All	0.515635	0.191416	0.00706436
acne	family_Family XIII	rs10404377	0.533374	0.241328	0.0270935
acne	family_Family XIII	rs118170811	0.47355	0.244098	0.0523798
acne	family_Family XIII	rs482905	0.659333	0.243484	0.00677094
acne	family_Family XIII	rs6501525	0.430106	0.244695	0.078794
acne	family_Family XIII	rs66753613	0.55426	0.242512	0.0222839
acne	family_Family XIII	rs6797051	0.555576	0.239978	0.0206068
acne	family_Family XIII	rs7514702	0.633542	0.24	0.00829641
acne	family_Family XIII	All	0.549102	0.224307	0.0143656
acne	family_Lactobacillaceae	rs1530559	-0.186923	0.124686	0.133834
acne	family_Lactobacillaceae	rs16861661	-0.259286	0.128604	0.0437842
acne	family_Lactobacillaceae	rs62314653	-0.272269	0.125794	0.0304335
acne	family_Lactobacillaceae	rs74599091	-0.252931	0.121327	0.0370952
acne	family_Lactobacillaceae	rs768253	-0.243654	0.125021	0.0513074
acne	family_Lactobacillaceae	rs77478751	-0.244601	0.143178	0.087568
acne	family_Lactobacillaceae	rs921925	-0.257966	0.125502	0.0398337
acne	family_Lactobacillaceae	rs9345899	-0.256363	0.12447	0.039434
acne	family_Lactobacillaceae	All	-0.246693	0.118713	0.0377034
acne	family_Porphyromonadaceae	rs10762312	0.510772	0.227544	0.0247865
acne	family_Porphyromonadaceae	rs10858364	0.471104	0.226507	0.0375374
acne	family_Porphyromonadaceae	rs17065783	0.376452	0.224166	0.093085
acne	family_Porphyromonadaceae	rs1980561	0.434723	0.227553	0.0560785
acne	family_Porphyromonadaceae	rs35233670	0.432991	0.226723	0.0561622
acne	family_Porphyromonadaceae	rs35961441	0.528454	0.220388	0.0164922
acne	family_Porphyromonadaceae	rs6953849	0.385057	0.232094	0.0971036
acne	family_Porphyromonadaceae	rs7330827	0.400891	0.228047	0.0787595
acne	family_Porphyromonadaceae	rs864093	0.488168	0.224155	0.0294195
acne	family_Porphyromonadaceae	All	0.44841	0.213349	0.0355738
acne	genus_Ruminococcus torques group	rs10904297	-0.764246	0.25776	0.00302737
acne	genus_Ruminococcus torques group	rs10967781	-0.655407	0.255949	0.0104463
acne	genus_Ruminococcus torques group	rs12434631	-0.595217	0.255993	0.0200652
acne	genus_Ruminococcus torques group	rs1475330	-0.591571	0.254562	0.020132
acne	genus_Ruminococcus torques group	rs35866622	-0.520906	0.268413	0.0522963
acne	genus_Ruminococcus torques group	rs4073731	-0.527295	0.257717	0.0407542
acne	genus_Ruminococcus torques group	rs77034621	-0.722456	0.250361	0.00390602
acne	genus_Ruminococcus torques group	All	-0.627158	0.238031	0.00841928
acne	genus_Allisonella	rs1901739	0.342986	0.107755	0.00145755
acne	genus_Allisonella	rs35110698	0.337521	0.105565	0.0013873
acne	genus_Allisonella	rs35778461	0.364592	0.107151	0.00066746
acne	genus_Allisonella	rs594561	0.386069	0.0965573	6.37893e-05
acne	genus_Allisonella	rs602075	0.359481	0.112353	0.00137628
acne	genus_Allisonella	rs6742198	0.264952	0.0945135	0.00505782
acne	genus_Allisonella	rs76904847	0.388877	0.094395	3.79408e-05
acne	genus_Allisonella	rs7898615	0.33585	0.106917	0.00168239
acne	genus_Allisonella	All	0.347787	0.0940208	0.000216413
acne	genus_Bacteroides	rs11585893	0.901718	0.239254	0.000163986
acne	genus_Bacteroides	rs13207588	0.831067	0.24098	0.00056331
acne	genus_Bacteroides	rs1340391	0.735948	0.209093	0.000432001
acne	genus_Bacteroides	rs17619981	0.914338	0.229489	6.76999e-05
acne	genus_Bacteroides	rs2023437	0.738432	0.229386	0.00128563
acne	genus_Bacteroides	rs66710942	0.87553	0.230465	0.000145302
acne	genus_Bacteroides	rs6795673	0.834039	0.245551	0.000682264
acne	genus_Bacteroides	rs9507307	0.680338	0.214264	0.00149714
acne	genus_Bacteroides	All	0.812299	0.213034	0.000137293
acne	genus_CandidatusSoleaferrea	rs10090365	-0.266588	0.123362	0.0306936
acne	genus_CandidatusSoleaferrea	rs10809135	-0.303716	0.123118	0.0136305
acne	genus_CandidatusSoleaferrea	rs36155147	-0.2613	0.126324	0.0385938
acne	genus_CandidatusSoleaferrea	rs4294381	-0.297319	0.123027	0.0156619
acne	genus_CandidatusSoleaferrea	rs4678258	-0.324479	0.123438	0.00857149
acne	genus_CandidatusSoleaferrea	rs6489992	-0.302333	0.122952	0.0139345
acne	genus_CandidatusSoleaferrea	rs6494306	-0.310719	0.124729	0.0127329
acne	genus_CandidatusSoleaferrea	rs7400877	-0.289449	0.122447	0.0180853
acne	genus_CandidatusSoleaferrea	rs9973954	-0.245151	0.123664	0.0474359
acne	genus_CandidatusSoleaferrea	All	-0.289138	0.116587	0.0131374
acne	genus_Fusicatenibacter	rs10439674	-0.394764	0.153227	0.0099853
acne	genus_Fusicatenibacter	rs167879	-0.318021	0.161721	0.0492436
acne	genus_Fusicatenibacter	rs1864685	-0.315468	0.161757	0.0511455
acne	genus_Fusicatenibacter	rs2025938	-0.340335	0.164414	0.0384539
acne	genus_Fusicatenibacter	rs206581	-0.342633	0.164261	0.0369867
acne	genus_Fusicatenibacter	rs2132128	-0.313141	0.160482	0.0510261
acne	genus_Fusicatenibacter	rs3303	-0.320901	0.1622	0.047881
acne	genus_Fusicatenibacter	rs4378146	-0.29212	0.15765	0.0638875
acne	genus_Fusicatenibacter	rs60254196	-0.305857	0.159596	0.0553089
acne	genus_Fusicatenibacter	rs62187631	-0.353718	0.165888	0.0329846
acne	genus_Fusicatenibacter	rs62353480	-0.314093	0.162716	0.0535686
acne	genus_Fusicatenibacter	rs6515626	-0.324771	0.169389	0.0551993
acne	genus_Fusicatenibacter	rs704418	-0.349422	0.16454	0.0337013
acne	genus_Fusicatenibacter	rs73103914	-0.35976	0.162358	0.0267022
acne	genus_Fusicatenibacter	rs792108	-0.445784	0.14482	0.00208261
acne	genus_Fusicatenibacter	rs8028026	-0.335742	0.163896	0.0405107
acne	genus_Fusicatenibacter	rs8063430	-0.394703	0.152852	0.00981553
acne	genus_Fusicatenibacter	rs9905659	-0.360514	0.163336	0.0273011
acne	genus_Fusicatenibacter	All	-0.343545	0.155431	0.0270859
acne	genus_Lactobacillus	rs12693845	-0.306472	0.11995	0.0106188
acne	genus_Lactobacillus	rs1530559	-0.275898	0.120216	0.0217325
acne	genus_Lactobacillus	rs16861661	-0.344448	0.122206	0.00482369
acne	genus_Lactobacillus	rs62314653	-0.361792	0.121572	0.00292078
acne	genus_Lactobacillus	rs7399658	-0.288915	0.120592	0.0165839
acne	genus_Lactobacillus	rs768253	-0.329645	0.12003	0.00602614
acne	genus_Lactobacillus	rs77478751	-0.355241	0.136006	0.00900248
acne	genus_Lactobacillus	rs921925	-0.342637	0.120276	0.00438903
acne	genus_Lactobacillus	All	-0.324628	0.11442	0.00455166
acne	order_Bifidobacteriales	rs10831953	-0.321142	0.165944	0.0529606
acne	order_Bifidobacteriales	rs12446429	-0.440608	0.166966	0.00831735
acne	order_Bifidobacteriales	rs13020688	-0.387973	0.179688	0.0308384
acne	order_Bifidobacteriales	rs182549	-0.151472	0.172779	0.380659
acne	order_Bifidobacteriales	rs4957061	-0.388691	0.180347	0.0311426
acne	order_Bifidobacteriales	rs540489	-0.436449	0.153546	0.0044766
acne	order_Bifidobacteriales	rs55888705	-0.380526	0.179267	0.0337805
acne	order_Bifidobacteriales	rs6899771	-0.340191	0.177233	0.0549265
acne	order_Bifidobacteriales	rs7174549	-0.37046	0.180838	0.0405036
acne	order_Bifidobacteriales	rs7322849	-0.414427	0.177524	0.0195703
acne	order_Bifidobacteriales	rs857444	-0.397368	0.177817	0.0254367
acne	order_Bifidobacteriales	All	-0.371122	0.165849	0.0252399
seborrheic dermatitis	class_Mollicutes	rs10108398	0.314579	0.143067	0.027891
seborrheic dermatitis	class_Mollicutes	rs11890098	0.339506	0.142591	0.0172667
seborrheic dermatitis	class_Mollicutes	rs12566890	0.281196	0.142846	0.0490079
seborrheic dermatitis	class_Mollicutes	rs17214486	0.289445	0.140682	0.0396438
seborrheic dermatitis	class_Mollicutes	rs2464826	0.267167	0.141212	0.0584966
seborrheic dermatitis	class_Mollicutes	rs28537087	0.320341	0.143489	0.0255809
seborrheic dermatitis	class_Mollicutes	rs3768491	0.192612	0.141494	0.173428
seborrheic dermatitis	class_Mollicutes	rs4885016	0.257704	0.140484	0.0665952
seborrheic dermatitis	class_Mollicutes	rs6043847	0.316433	0.140118	0.023925
seborrheic dermatitis	class_Mollicutes	rs72901605	0.296635	0.140145	0.0342909
seborrheic dermatitis	class_Mollicutes	rs74603314	0.287388	0.147646	0.0515984
seborrheic dermatitis	class_Mollicutes	rs78169027	0.314479	0.139757	0.0244372
seborrheic dermatitis	class_Mollicutes	All	0.289701	0.135874	0.0329959
seborrheic dermatitis	genus_Eubacterium eligens group	rs182318	-0.688073	0.284172	0.0154641
seborrheic dermatitis	genus_Eubacterium eligens group	rs2200429	-0.616519	0.298388	0.0388132
seborrheic dermatitis	genus_Eubacterium eligens group	rs265534	-0.455522	0.240591	0.058312
seborrheic dermatitis	genus_Eubacterium eligens group	rs4583233	-0.646669	0.308322	0.0359597
seborrheic dermatitis	genus_Eubacterium eligens group	rs56080211	-0.867251	0.249254	0.00050256
seborrheic dermatitis	genus_Eubacterium eligens group	rs6923695	-0.584689	0.289209	0.043209
seborrheic dermatitis	genus_Eubacterium eligens group	All	-0.64067	0.247276	0.00957228
seborrheic dermatitis	genus_Butyrivibrio	rs1007475	-0.198108	0.0802432	0.0135551
seborrheic dermatitis	genus_Butyrivibrio	rs11761679	-0.251257	0.0689958	0.000270915
seborrheic dermatitis	genus_Butyrivibrio	rs142855850	-0.207766	0.0805459	0.00989499
seborrheic dermatitis	genus_Butyrivibrio	rs16934069	-0.19178	0.0795532	0.0159211
seborrheic dermatitis	genus_Butyrivibrio	rs16941336	-0.187383	0.079069	0.0177947
seborrheic dermatitis	genus_Butyrivibrio	rs17163238	-0.199676	0.0805452	0.013173
seborrheic dermatitis	genus_Butyrivibrio	rs4537857	-0.199216	0.0808416	0.013729
seborrheic dermatitis	genus_Butyrivibrio	rs486484	-0.184363	0.0783754	0.0186571
seborrheic dermatitis	genus_Butyrivibrio	rs4928024	-0.229534	0.0771211	0.00291773
seborrheic dermatitis	genus_Butyrivibrio	rs72723662	-0.156368	0.0749342	0.0369118
seborrheic dermatitis	genus_Butyrivibrio	rs74622183	-0.214624	0.0790224	0.00660785
seborrheic dermatitis	genus_Butyrivibrio	rs77356209	-0.200375	0.0796488	0.0118785
seborrheic dermatitis	genus_Butyrivibrio	rs7752361	-0.18409	0.0793181	0.0202921
seborrheic dermatitis	genus_Butyrivibrio	rs7763512	-0.18314	0.0790499	0.0205162
seborrheic dermatitis	genus_Butyrivibrio	rs9349693	-0.204565	0.080151	0.0107032
seborrheic dermatitis	genus_Butyrivibrio	All	-0.199594	0.0751479	0.00790692
seborrheic dermatitis	genus_Howardella	rs10048062	-0.25032	0.088884	0.0048587
seborrheic dermatitis	genus_Howardella	rs12452946	-0.225475	0.0905923	0.0128139
seborrheic dermatitis	genus_Howardella	rs1484873	-0.259382	0.0978233	0.00801265
seborrheic dermatitis	genus_Howardella	rs17167098	-0.224981	0.091507	0.0139474
seborrheic dermatitis	genus_Howardella	rs2154047	-0.274197	0.0909085	0.00255973
seborrheic dermatitis	genus_Howardella	rs36081916	-0.275234	0.0902299	0.00228564
seborrheic dermatitis	genus_Howardella	rs3791893	-0.283957	0.0903352	0.00167011
seborrheic dermatitis	genus_Howardella	rs609430	-0.26214	0.0906794	0.00384206
seborrheic dermatitis	genus_Howardella	rs672217	-0.274651	0.0931345	0.00318831
seborrheic dermatitis	genus_Howardella	All	-0.25888	0.0862413	0.00268379
seborrheic dermatitis	genus_Ruminiclostridium5	rs10827477	-0.352292	0.196445	0.0729191
seborrheic dermatitis	genus_Ruminiclostridium5	rs113753996	-0.43073	0.202179	0.0331354
seborrheic dermatitis	genus_Ruminiclostridium5	rs1223978	-0.405558	0.194703	0.0372551
seborrheic dermatitis	genus_Ruminiclostridium5	rs1492620	-0.432732	0.198009	0.0288581
seborrheic dermatitis	genus_Ruminiclostridium5	rs2791343	-0.426688	0.195781	0.0293009
seborrheic dermatitis	genus_Ruminiclostridium5	rs2833828	-0.38639	0.194729	0.0472288
seborrheic dermatitis	genus_Ruminiclostridium5	rs4955951	-0.325011	0.193856	0.0936284
seborrheic dermatitis	genus_Ruminiclostridium5	rs6121460	-0.427772	0.19582	0.0289243
seborrheic dermatitis	genus_Ruminiclostridium5	rs79968837	-0.371777	0.192373	0.053288
seborrheic dermatitis	genus_Ruminiclostridium5	rs8053158	-0.457261	0.194752	0.0188791
seborrheic dermatitis	genus_Ruminiclostridium5	All	-0.401189	0.185767	0.0308011
seborrheic dermatitis	genus_Ruminococcaceae UCG004	rs10976229	-0.305547	0.137274	0.0260259
seborrheic dermatitis	genus_Ruminococcaceae UCG004	rs11961899	-0.31813	0.137105	0.0203227
seborrheic dermatitis	genus_Ruminococcaceae UCG004	rs12125734	-0.283141	0.140097	0.0432762
seborrheic dermatitis	genus_Ruminococcaceae UCG004	rs2248146	-0.299286	0.137525	0.0295374
seborrheic dermatitis	genus_Ruminococcaceae UCG004	rs3800154	-0.331341	0.138423	0.0166802
seborrheic dermatitis	genus_Ruminococcaceae UCG004	rs511258	-0.288879	0.136315	0.0340733
seborrheic dermatitis	genus_Ruminococcaceae UCG004	rs550351	-0.3141	0.140151	0.0250157
seborrheic dermatitis	genus_Ruminococcaceae UCG004	rs6769553	-0.338062	0.13946	0.0153473
seborrheic dermatitis	genus_Ruminococcaceae UCG004	rs7569771	-0.36514	0.137488	0.0079123
seborrheic dermatitis	genus_Ruminococcaceae UCG004	rs872501	-0.333116	0.136996	0.0150332
seborrheic dermatitis	genus_Ruminococcaceae UCG004	rs9818949	-0.310375	0.138036	0.0245441
seborrheic dermatitis	genus_Ruminococcaceae UCG004	All	-0.317032	0.131637	0.0160236
seborrheic dermatitis	genus_Ruminococcaceae UCG014	rs10495392	0.320114	0.152885	0.0362755
seborrheic dermatitis	genus_Ruminococcaceae UCG014	rs10791168	0.334353	0.154529	0.0304875
seborrheic dermatitis	genus_Ruminococcaceae UCG014	rs10941294	0.392666	0.164216	0.0167951
seborrheic dermatitis	genus_Ruminococcaceae UCG014	rs115777838	0.338396	0.194488	0.0818707
seborrheic dermatitis	genus_Ruminococcaceae UCG014	rs12638134	0.382344	0.16509	0.0205601
seborrheic dermatitis	genus_Ruminococcaceae UCG014	rs34402072	0.445256	0.153938	0.00382258
seborrheic dermatitis	genus_Ruminococcaceae UCG014	rs56105232	0.429332	0.160783	0.00757941
seborrheic dermatitis	genus_Ruminococcaceae UCG014	rs72809222	0.396405	0.163786	0.0155095
seborrheic dermatitis	genus_Ruminococcaceae UCG014	rs853612	0.39511	0.163109	0.0154199
seborrheic dermatitis	genus_Ruminococcaceae UCG014	rs995642	0.407284	0.160757	0.0112914
seborrheic dermatitis	genus_Ruminococcaceae UCG014	All	0.385247	0.149357	0.00989802
seborrheic dermatitis	genus_Victivallis	rs11899949	0.281781	0.0922872	0.00226331
seborrheic dermatitis	genus_Victivallis	rs12512543	0.17812	0.102826	0.0832313
seborrheic dermatitis	genus_Victivallis	rs173120	0.194506	0.110726	0.0789797
seborrheic dermatitis	genus_Victivallis	rs1882775	0.219046	0.113361	0.0533249
seborrheic dermatitis	genus_Victivallis	rs2546432	0.182551	0.108107	0.0912943
seborrheic dermatitis	genus_Victivallis	rs342302	0.264431	0.0970929	0.00645973
seborrheic dermatitis	genus_Victivallis	rs4764863	0.239902	0.112202	0.0325071
seborrheic dermatitis	genus_Victivallis	rs4895919	0.205772	0.114256	0.0717057
seborrheic dermatitis	genus_Victivallis	rs56349194	0.183756	0.107785	0.088225
seborrheic dermatitis	genus_Victivallis	rs911666	0.1982	0.11224	0.077419
seborrheic dermatitis	genus_Victivallis	All	0.214539	0.101819	0.0351125
seborrheic dermatitis	phylum_Tenericutes	rs10108398	0.314579	0.143067	0.027891
seborrheic dermatitis	phylum_Tenericutes	rs11890098	0.339506	0.142591	0.0172667
seborrheic dermatitis	phylum_Tenericutes	rs12566890	0.281196	0.142846	0.0490079
seborrheic dermatitis	phylum_Tenericutes	rs17214486	0.289445	0.140682	0.0396438
seborrheic dermatitis	phylum_Tenericutes	rs2464826	0.267167	0.141212	0.0584966
seborrheic dermatitis	phylum_Tenericutes	rs28537087	0.320341	0.143489	0.0255809
seborrheic dermatitis	phylum_Tenericutes	rs3768491	0.192612	0.141494	0.173428
seborrheic dermatitis	phylum_Tenericutes	rs4885016	0.257704	0.140484	0.0665952
seborrheic dermatitis	phylum_Tenericutes	rs6043847	0.316433	0.140118	0.023925
seborrheic dermatitis	phylum_Tenericutes	rs72901605	0.296635	0.140145	0.0342909
seborrheic dermatitis	phylum_Tenericutes	rs74603314	0.287388	0.147646	0.0515984
seborrheic dermatitis	phylum_Tenericutes	rs78169027	0.314479	0.139757	0.0244372
seborrheic dermatitis	phylum_Tenericutes	All	0.289701	0.135874	0.0329959
urticaria	family_Victivallaceae	rs11671100	0.106299	0.0443221	0.01647
urticaria	family_Victivallaceae	rs11764871	0.0700952	0.0438426	0.109867
urticaria	family_Victivallaceae	rs2944282	0.108641	0.0435767	0.0126631
urticaria	family_Victivallaceae	rs34962571	0.101647	0.0436062	0.019752
urticaria	family_Victivallaceae	rs4396289	0.0993581	0.0432431	0.0215808
urticaria	family_Victivallaceae	rs61702987	0.113833	0.0428294	0.00786473
urticaria	family_Victivallaceae	rs62570196	0.0947358	0.0430912	0.0279137
urticaria	family_Victivallaceae	rs6545794	0.107557	0.0443365	0.015269
urticaria	family_Victivallaceae	rs7077363	0.0924376	0.0435123	0.0336366
urticaria	family_Victivallaceae	rs7314815	0.0948034	0.0431574	0.0280429
urticaria	family_Victivallaceae	rs7627405	0.0867035	0.0433701	0.045592
urticaria	family_Victivallaceae	All	0.0978331	0.0415024	0.0184088
urticaria	genus_Eubacterium eligens group	rs182318	-0.287928	0.15934	0.0707609
urticaria	genus_Eubacterium eligens group	rs2200429	-0.265866	0.15974	0.0960391
urticaria	genus_Eubacterium eligens group	rs265534	-0.307734	0.163976	0.0605587
urticaria	genus_Eubacterium eligens group	rs4583233	-0.341894	0.158176	0.0306588
urticaria	genus_Eubacterium eligens group	rs56080211	-0.374058	0.148387	0.0117079
urticaria	genus_Eubacterium eligens group	rs6923695	-0.186527	0.120514	0.121681
urticaria	genus_Eubacterium eligens group	All	-0.291869	0.134424	0.0299114
urticaria	genus_Eubacterium xylanophilumg roup	rs10140184	-0.158887	0.0836809	0.0576015
urticaria	genus_Eubacterium xylanophilumg roup	rs10917203	-0.1302	0.0841256	0.121698
urticaria	genus_Eubacterium xylanophilumg roup	rs112176119	-0.202554	0.0851502	0.01737
urticaria	genus_Eubacterium xylanophilumg roup	rs13239072	-0.206478	0.0843854	0.0144114
urticaria	genus_Eubacterium xylanophilumg roup	rs17830032	-0.149383	0.0898266	0.0963106
urticaria	genus_Eubacterium xylanophilumg roup	rs1999224	-0.183574	0.0847132	0.0302344
urticaria	genus_Eubacterium xylanophilumg roup	rs2012708	-0.185598	0.0839319	0.0270154
urticaria	genus_Eubacterium xylanophilumg roup	rs2213117	-0.203155	0.0848197	0.0166139
urticaria	genus_Eubacterium xylanophilumg roup	rs75586835	-0.148899	0.0838947	0.0759253
urticaria	genus_Eubacterium xylanophilumg roup	All	-0.174498	0.0798605	0.0288858
urticaria	genus_Coprococcus3	rs10810043	0.228519	0.113217	0.0435481
urticaria	genus_Coprococcus3	rs11077359	0.166823	0.113209	0.140592
urticaria	genus_Coprococcus3	rs11080344	0.214056	0.114184	0.0608394
urticaria	genus_Coprococcus3	rs13247359	0.217134	0.11398	0.0567777
urticaria	genus_Coprococcus3	rs178271	0.258063	0.110324	0.0193286
urticaria	genus_Coprococcus3	rs4575475	0.256563	0.114325	0.0248222
urticaria	genus_Coprococcus3	rs7521171	0.190246	0.115391	0.0992074
urticaria	genus_Coprococcus3	rs8100692	0.200629	0.116339	0.0846149
urticaria	genus_Coprococcus3	All	0.216919	0.106482	0.041636
urticaria	genus_Defluviitaleaceae UCG011	rs112893842	0.178694	0.0915948	0.0510672
urticaria	genus_Defluviitaleaceae UCG011	rs1582238	0.186237	0.093212	0.0457176
urticaria	genus_Defluviitaleaceae UCG011	rs2892880	0.188095	0.0917952	0.0404555
urticaria	genus_Defluviitaleaceae UCG011	rs4344384	0.196792	0.0901649	0.0290671
urticaria	genus_Defluviitaleaceae UCG011	rs4677103	0.194021	0.0913893	0.0337528
urticaria	genus_Defluviitaleaceae UCG011	rs55658617	0.198019	0.0879689	0.0243848
urticaria	genus_Defluviitaleaceae UCG011	rs72731813	0.111017	0.0757389	0.142705
urticaria	genus_Defluviitaleaceae UCG011	rs9608282	0.178071	0.0897639	0.0472821
urticaria	genus_Defluviitaleaceae UCG011	rs9725395	0.169366	0.0955478	0.0762986
urticaria	genus_Defluviitaleaceae UCG011	All	0.177635	0.0814467	0.0291834
urticaria	genus_Intestinibacter	rs11109097	0.268569	0.0692198	0.000104478
urticaria	genus_Intestinibacter	rs118030283	0.260041	0.0693507	0.000177077
urticaria	genus_Intestinibacter	rs16938435	0.271191	0.0696466	9.87e-05
urticaria	genus_Intestinibacter	rs2098844	0.267504	0.0686763	9.81e-05
urticaria	genus_Intestinibacter	rs2702387	0.262969	0.0690474	0.000139797
urticaria	genus_Intestinibacter	rs4327025	0.255455	0.0693313	0.000229105
urticaria	genus_Intestinibacter	rs447950	0.258307	0.0691274	0.000186466
urticaria	genus_Intestinibacter	rs478972	0.281689	0.0714497	8.06e-05
urticaria	genus_Intestinibacter	rs6062862	0.274553	0.0683405	5.88e-05
urticaria	genus_Intestinibacter	rs62430350	0.266593	0.0688009	0.000106692
urticaria	genus_Intestinibacter	rs68093214	0.236677	0.0687816	0.000579591
urticaria	genus_Intestinibacter	rs6875660	0.279016	0.0678011	3.87e-05
urticaria	genus_Intestinibacter	rs893394	0.27549	0.0688356	6.28e-05
urticaria	genus_Intestinibacter	rs9348442	0.229946	0.069651	0.000962029
urticaria	genus_Intestinibacter	All	0.263433	0.0666188	7.67e-05
urticaria	genus_Lachnospiraceae NK4A136 group	rs10952110	-0.121586	0.0662511	0.0664712
urticaria	genus_Lachnospiraceae NK4A136 group	rs11263806	-0.131935	0.0663386	0.046721
urticaria	genus_Lachnospiraceae NK4A136 group	rs12611395	-0.138553	0.0667154	0.0378225
urticaria	genus_Lachnospiraceae NK4A136 group	rs160061	-0.107106	0.0664431	0.106963
urticaria	genus_Lachnospiraceae NK4A136 group	rs28540839	-0.131006	0.0664073	0.0485232
urticaria	genus_Lachnospiraceae NK4A136 group	rs2880566	-0.136659	0.0659135	0.0381429
urticaria	genus_Lachnospiraceae NK4A136 group	rs4955932	-0.136524	0.0662092	0.0392063
urticaria	genus_Lachnospiraceae NK4A136 group	rs59805249	-0.125948	0.0666348	0.0587407
urticaria	genus_Lachnospiraceae NK4A136 group	rs68104925	-0.151565	0.0663904	0.0224344
urticaria	genus_Lachnospiraceae NK4A136 group	rs7073658	-0.133239	0.0663446	0.0446132
urticaria	genus_Lachnospiraceae NK4A136 group	rs73044693	-0.129092	0.0666596	0.0527958
urticaria	genus_Lachnospiraceae NK4A136 group	rs7616165	-0.108001	0.0681342	0.112939
urticaria	genus_Lachnospiraceae NK4A136 group	rs76193507	-0.167897	0.0777225	0.0307567
urticaria	genus_Lachnospiraceae NK4A136 group	rs7832116	-0.0977605	0.0662533	0.140063
urticaria	genus_Lachnospiraceae NK4A136 group	rs954878	-0.136887	0.0663704	0.0391632
urticaria	genus_Lachnospiraceae NK4A136 group	All	-0.129632	0.0648261	0.0455346
urticaria	genus_Lachnospiraceae UCG010	rs10414815	-0.243603	0.0880977	0.00568985
urticaria	genus_Lachnospiraceae UCG010	rs11192447	-0.206634	0.089868	0.0214873
urticaria	genus_Lachnospiraceae UCG010	rs12346653	-0.22269	0.0895833	0.0129245
urticaria	genus_Lachnospiraceae UCG010	rs17730011	-0.208137	0.0902868	0.0211506
urticaria	genus_Lachnospiraceae UCG010	rs2833528	-0.196801	0.0897118	0.0282565
urticaria	genus_Lachnospiraceae UCG010	rs336138	-0.219971	0.0890032	0.0134547
urticaria	genus_Lachnospiraceae UCG010	rs4576377	-0.229371	0.089872	0.0107047
urticaria	genus_Lachnospiraceae UCG010	rs72894957	-0.177189	0.0920332	0.054195
urticaria	genus_Lachnospiraceae UCG010	rs74315802	-0.259825	0.0921032	0.00478708
urticaria	genus_Lachnospiraceae UCG010	rs9981767	-0.246685	0.0901912	0.00623539
urticaria	genus_Lachnospiraceae UCG010	All	-0.221185	0.0854315	0.0096246
urticaria	genus_Ruminococcaceae UCG011	rs10274562	-0.127517	0.0497817	0.0104211
urticaria	genus_Ruminococcaceae UCG011	rs12636310	-0.120019	0.0502156	0.0168447
urticaria	genus_Ruminococcaceae UCG011	rs12724320	-0.0815673	0.0503718	0.105382
urticaria	genus_Ruminococcaceae UCG011	rs1416041	-0.122955	0.0527756	0.0198188
urticaria	genus_Ruminococcaceae UCG011	rs2729556	-0.104339	0.0498206	0.0362345
urticaria	genus_Ruminococcaceae UCG011	rs4490371	-0.109426	0.0498829	0.0282601
urticaria	genus_Ruminococcaceae UCG011	rs79113084	-0.125105	0.0490244	0.0107142
urticaria	genus_Ruminococcaceae UCG011	rs9729514	-0.111568	0.0497435	0.0249055
urticaria	genus_Ruminococcaceae UCG011	All	-0.112798	0.0469307	0.0162385
urticaria	genus_Veillonella	rs1882878	-0.20529	0.133152	0.123128
urticaria	genus_Veillonella	rs2013594	-0.189136	0.129399	0.143837
urticaria	genus_Veillonella	rs62376424	-0.230633	0.132955	0.0827984
urticaria	genus_Veillonella	rs6656807	-0.158409	0.110163	0.150447
urticaria	genus_Veillonella	rs742016	-0.303221	0.109188	0.00548531
urticaria	genus_Veillonella	All	-0.217774	0.103293	0.0350034
melanoma	genus_Blautia	rs11149971	-0.00314207	0.00153582	0.0407699
melanoma	genus_Blautia	rs113271346	-0.00320462	0.00151373	0.0342561
melanoma	genus_Blautia	rs115043014	-0.00207056	0.00148686	0.163748
melanoma	genus_Blautia	rs117001700	-0.00399726	0.00150396	0.00786468
melanoma	genus_Blautia	rs12453000	-0.00352774	0.00141774	0.0128361
melanoma	genus_Blautia	rs16892041	-0.00301986	0.00152369	0.0474857
melanoma	genus_Blautia	rs2788271	-0.0030943	0.00151862	0.0415919
melanoma	genus_Blautia	rs3005511	-0.0031151	0.00152479	0.0410549
melanoma	genus_Blautia	rs4926264	-0.00327895	0.0014796	0.026684
melanoma	genus_Blautia	rs67794373	-0.00225362	0.00119929	0.0602257
melanoma	genus_Blautia	rs682885	-0.00283013	0.00150717	0.0604123
melanoma	genus_Blautia	rs72973581	-0.00264724	0.00150056	0.0777033
melanoma	genus_Blautia	rs7860714	-0.00329358	0.00149022	0.0270959
melanoma	genus_Blautia	All	-0.00303723	0.00142282	0.0327897
melanoma	genus_Erysipelatoclostridium	rs1434153	-0.00195913	0.000907259	0.0308193
melanoma	genus_Erysipelatoclostridium	rs16936671	-0.00186724	0.000909983	0.0401742
melanoma	genus_Erysipelatoclostridium	rs17804233	-0.00216024	0.000896042	0.0159145
melanoma	genus_Erysipelatoclostridium	rs2901723	-0.00188715	0.000909996	0.0380983
melanoma	genus_Erysipelatoclostridium	rs340991	-0.00189469	0.000913455	0.0380607
melanoma	genus_Erysipelatoclostridium	rs3804326	-0.0022615	0.000903921	0.0123538
melanoma	genus_Erysipelatoclostridium	rs45480394	-0.00149962	0.000896111	0.0942342
melanoma	genus_Erysipelatoclostridium	rs4697572	-0.00196417	0.000914657	0.0317585
melanoma	genus_Erysipelatoclostridium	rs58236560	-0.00159461	0.000896473	0.0752785
melanoma	genus_Erysipelatoclostridium	rs61806970	-0.00209452	0.000896634	0.019492
melanoma	genus_Erysipelatoclostridium	rs622418	-0.00178142	0.000901601	0.0481725
melanoma	genus_Erysipelatoclostridium	rs6474512	-0.00185263	0.000909787	0.041717
melanoma	genus_Erysipelatoclostridium	rs710230	-0.0019742	0.000915424	0.0310369
melanoma	genus_Erysipelatoclostridium	rs7221249	-0.00156004	0.000914274	0.0879491
melanoma	genus_Erysipelatoclostridium	rs9590927	-0.00229965	0.000894463	0.0101409
melanoma	genus_Erysipelatoclostridium	All	-0.00191061	0.000867649	0.0276614
melanoma	genus_Parabacteroides	rs114567323	0.00315684	0.00204243	0.122193
melanoma	genus_Parabacteroides	rs115602804	0.0038248	0.00177976	0.0316306
melanoma	genus_Parabacteroides	rs4236095	0.004076	0.00180734	0.0241178
melanoma	genus_Parabacteroides	rs60884758	0.00315623	0.0018108	0.0813331
melanoma	genus_Parabacteroides	rs6657302	0.0046069	0.0017876	0.00996208
melanoma	genus_Parabacteroides	rs7298818	0.00337637	0.00179137	0.0594575
melanoma	genus_Parabacteroides	All	0.00372312	0.00167081	0.0258577
melanoma	genus_Prevotella7	rs118038478	-0.0014392	0.000773502	0.0627969
melanoma	genus_Prevotella7	rs12124567	-0.00170562	0.000695185	0.0141484
melanoma	genus_Prevotella7	rs12195431	-0.00167186	0.000689971	0.015389
melanoma	genus_Prevotella7	rs2240542	-0.00113948	0.000720503	0.113761
melanoma	genus_Prevotella7	rs2918132	-0.00141506	0.000775119	0.0679105
melanoma	genus_Prevotella7	rs430270	-0.0014933	0.0007668	0.0514818
melanoma	genus_Prevotella7	rs57404562	-0.000879949	0.000704033	0.211347
melanoma	genus_Prevotella7	rs79263163	-0.00140702	0.00077306	0.0687491
melanoma	genus_Prevotella7	rs9426434	-0.0015421	0.000754435	0.0409494
melanoma	genus_Prevotella7	rs9959718	-0.00121373	0.000756334	0.108547
melanoma	genus_Prevotella7	All	-0.00139272	0.000693663	0.0446673
melanoma	genus_Ruminococcaceae UCG013	rs11581881	-0.00347315	0.00142423	0.0147436
melanoma	genus_Ruminococcaceae UCG013	rs12189346	-0.00360122	0.00142202	0.0113264
melanoma	genus_Ruminococcaceae UCG013	rs12336782	-0.00346628	0.00142446	0.0149579
melanoma	genus_Ruminococcaceae UCG013	rs12485353	-0.00413882	0.00123962	0.000841461
melanoma	genus_Ruminococcaceae UCG013	rs12781711	-0.00320171	0.00142034	0.0241845
melanoma	genus_Ruminococcaceae UCG013	rs16918863	-0.00404296	0.00131681	0.00213868
melanoma	genus_Ruminococcaceae UCG013	rs2730183	-0.00311095	0.00132353	0.0187485
melanoma	genus_Ruminococcaceae UCG013	rs4385846	-0.00370038	0.00141402	0.0088727
melanoma	genus_Ruminococcaceae UCG013	rs75088940	-0.0030878	0.0013389	0.0210986
melanoma	genus_Ruminococcaceae UCG013	rs76973485	-0.00323568	0.00154391	0.0361032
melanoma	genus_Ruminococcaceae UCG013	rs7784330	-0.00405974	0.00126486	0.00132907
melanoma	genus_Ruminococcaceae UCG013	rs9313055	-0.00323965	0.00136081	0.017281
melanoma	genus_Ruminococcaceae UCG013	All	-0.00353462	0.00131327	0.00711399
melanoma	genus_Veillonella	rs1882878	0.00235304	0.00131274	0.0730597
melanoma	genus_Veillonella	rs2013594	0.00281029	0.00131152	0.0321318
melanoma	genus_Veillonella	rs55807413	0.00297927	0.00132299	0.0243278
melanoma	genus_Veillonella	rs62376424	0.00282482	0.00132556	0.0330865
melanoma	genus_Veillonella	rs6656807	0.00229059	0.00131309	0.0810845
melanoma	genus_Veillonella	rs7359080	0.00360701	0.00136028	0.00800958
melanoma	genus_Veillonella	rs742016	0.00257022	0.00131411	0.0504821
melanoma	genus_Veillonella	All	0.00276771	0.0012245	0.0238045
Malignant non-melanoma skin cancer	genus_Holdemanella	rs12513188	-0.00530717	0.00213418	0.0128916
Malignant non-melanoma skin cancer	genus_Holdemanella	rs17586763	-0.0038537	0.00219461	0.0790918
Malignant non-melanoma skin cancer	genus_Holdemanella	rs1926302	-0.00528054	0.00213392	0.0133394
Malignant non-melanoma skin cancer	genus_Holdemanella	rs34187114	-0.00515492	0.00214553	0.0162775
Malignant non-melanoma skin cancer	genus_Holdemanella	rs35228298	-0.00458251	0.00214699	0.0328109
Malignant non-melanoma skin cancer	genus_Holdemanella	rs607782	-0.00556798	0.00215643	0.00982191
Malignant non-melanoma skin cancer	genus_Holdemanella	rs62113381	-0.004317	0.00214334	0.043994
Malignant non-melanoma skin cancer	genus_Holdemanella	rs73011279	-0.00508453	0.00215504	0.0183062
Malignant non-melanoma skin cancer	genus_Holdemanella	rs75764681	-0.00443382	0.0022877	0.0526095
Malignant non-melanoma skin cancer	genus_Holdemanella	rs8113760	-0.00514485	0.00214443	0.0164322
Malignant non-melanoma skin cancer	genus_Holdemanella	All	-0.00488263	0.00205194	0.0173351
Malignant non-melanoma skin cancer	genus_Ruminococcaceae UCG013	rs11581881	-0.0087613	0.00360892	0.0151957
Malignant non-melanoma skin cancer	genus_Ruminococcaceae UCG013	rs12189346	-0.00650727	0.00290281	0.0249799
Malignant non-melanoma skin cancer	genus_Ruminococcaceae UCG013	rs12336782	-0.00949829	0.00335009	0.00457918
Malignant non-melanoma skin cancer	genus_Ruminococcaceae UCG013	rs12485353	-0.00957737	0.00329168	0.00361931
Malignant non-melanoma skin cancer	genus_Ruminococcaceae UCG013	rs12781711	-0.00875633	0.00370491	0.0181062
Malignant non-melanoma skin cancer	genus_Ruminococcaceae UCG013	rs16918863	-0.00851341	0.00366907	0.0203238
Malignant non-melanoma skin cancer	genus_Ruminococcaceae UCG013	rs2730183	-0.00774075	0.00358534	0.0308501
Malignant non-melanoma skin cancer	genus_Ruminococcaceae UCG013	rs4385846	-0.00807835	0.00364989	0.026876
Malignant non-melanoma skin cancer	genus_Ruminococcaceae UCG013	rs75088940	-0.00783455	0.00363532	0.0311523
Malignant non-melanoma skin cancer	genus_Ruminococcaceae UCG013	rs76973485	-0.0062441	0.00374053	0.0950561
Malignant non-melanoma skin cancer	genus_Ruminococcaceae UCG013	rs7784330	-0.00942546	0.00336353	0.00507466
Malignant non-melanoma skin cancer	genus_Ruminococcaceae UCG013	rs9313055	-0.00823245	0.00363055	0.0233568
Malignant non-melanoma skin cancer	genus_Ruminococcaceae UCG013	All	-0.00828991	0.00336496	0.0137549
Malignant non-melanoma skin cancer	genus_Ruminococcaceae UCG014	rs10495392	-0.00625656	0.0028344	0.0272884
Malignant non-melanoma skin cancer	genus_Ruminococcaceae UCG014	rs10791168	-0.00665098	0.002821	0.0183901
Malignant non-melanoma skin cancer	genus_Ruminococcaceae UCG014	rs10941294	-0.00762569	0.00287848	0.00806818
Malignant non-melanoma skin cancer	genus_Ruminococcaceae UCG014	rs115777838	-0.0066501	0.00299766	0.0265253
Malignant non-melanoma skin cancer	genus_Ruminococcaceae UCG014	rs12638134	-0.00523733	0.00285429	0.0665208
Malignant non-melanoma skin cancer	genus_Ruminococcaceae UCG014	rs34402072	-0.00657455	0.00283757	0.0205057
Malignant non-melanoma skin cancer	genus_Ruminococcaceae UCG014	rs56105232	-0.00695489	0.00289813	0.0164046
Malignant non-melanoma skin cancer	genus_Ruminococcaceae UCG014	rs72809222	-0.007183	0.00286325	0.0121182
Malignant non-melanoma skin cancer	genus_Ruminococcaceae UCG014	rs73186226	-0.00689511	0.00284114	0.0152293
Malignant non-melanoma skin cancer	genus_Ruminococcaceae UCG014	rs853612	-0.00741141	0.00283089	0.00884333
Malignant non-melanoma skin cancer	genus_Ruminococcaceae UCG014	rs995642	-0.00731947	0.00284572	0.0101084
Malignant non-melanoma skin cancer	genus_Ruminococcaceae UCG014	All	-0.00679566	0.00272951	0.0127852
Malignant non-melanoma skin cancer	genus_Sutterella	rs1145877	-0.00588237	0.0032316	0.0687191
Malignant non-melanoma skin cancer	genus_Sutterella	rs11591622	-0.00473242	0.00294451	0.10801
Malignant non-melanoma skin cancer	genus_Sutterella	rs13173038	-0.00706484	0.00308605	0.0220627
Malignant non-melanoma skin cancer	genus_Sutterella	rs143438747	-0.00534638	0.0032634	0.101362
Malignant non-melanoma skin cancer	genus_Sutterella	rs2050185	-0.00580334	0.00323985	0.0732552
Malignant non-melanoma skin cancer	genus_Sutterella	rs2321387	-0.00751542	0.00288088	0.00908791
Malignant non-melanoma skin cancer	genus_Sutterella	rs2613606	-0.00501922	0.00302113	0.0966395
Malignant non-melanoma skin cancer	genus_Sutterella	rs607327	-0.00672355	0.00317345	0.034117
Malignant non-melanoma skin cancer	genus_Sutterella	rs62501473	-0.00543517	0.00320514	0.0899302
Malignant non-melanoma skin cancer	genus_Sutterella	rs7499539	-0.005327	0.00315476	0.0913036
Malignant non-melanoma skin cancer	genus_Sutterella	rs7638039	-0.00707962	0.00304756	0.0201768
Malignant non-melanoma skin cancer	genus_Sutterella	rs9350083	-0.00693336	0.00309629	0.02514
Malignant non-melanoma skin cancer	genus_Sutterella	All	-0.0060749	0.00298146	0.0415944
Malignant non-melanoma skin cancer	genus_Turicibacter	rs11054680	0.00618241	0.00276107	0.0251473
Malignant non-melanoma skin cancer	genus_Turicibacter	rs11666533	0.005446	0.0029797	0.0675948
Malignant non-melanoma skin cancer	genus_Turicibacter	rs12603364	0.00463529	0.0029131	0.111568
Malignant non-melanoma skin cancer	genus_Turicibacter	rs149744580	0.00602554	0.00293324	0.0399536
Malignant non-melanoma skin cancer	genus_Turicibacter	rs2834977	0.00335373	0.00265799	0.207037
Malignant non-melanoma skin cancer	genus_Turicibacter	rs2952020	0.00559944	0.0029419	0.0569963
Malignant non-melanoma skin cancer	genus_Turicibacter	rs3734633	0.00602851	0.00281518	0.0322393
Malignant non-melanoma skin cancer	genus_Turicibacter	rs4869133	0.00575446	0.00293782	0.0501422
Malignant non-melanoma skin cancer	genus_Turicibacter	rs55756211	0.00421245	0.00274265	0.124562
Malignant non-melanoma skin cancer	genus_Turicibacter	All	0.00524694	0.0026342	0.0463872
Facial ageing	family_Lactobacillaceae	rs11674854	-0.0107031	0.00522255	0.0404233
Facial ageing	family_Lactobacillaceae	rs1530559	-0.00914155	0.00486452	0.0602131
Facial ageing	family_Lactobacillaceae	rs16861661	-0.00842747	0.00494483	0.0883255
Facial ageing	family_Lactobacillaceae	rs62314653	-0.00893872	0.00480478	0.0628315
Facial ageing	family_Lactobacillaceae	rs74599091	-0.0133621	0.00438906	0.00233129
Facial ageing	family_Lactobacillaceae	rs768253	-0.0103002	0.00519021	0.0471946
Facial ageing	family_Lactobacillaceae	rs77478751	-0.0140821	0.00456626	0.0020427
Facial ageing	family_Lactobacillaceae	rs921925	-0.0102857	0.00521734	0.0486738
Facial ageing	family_Lactobacillaceae	rs9345899	-0.0102628	0.00519005	0.047996
Facial ageing	family_Lactobacillaceae	All	-0.0105858	0.00463902	0.0224949
Facial ageing	family_Victivallaceae	rs11671100	0.00753155	0.00288576	0.0090569
Facial ageing	family_Victivallaceae	rs11764871	0.00705074	0.0028662	0.0138951
Facial ageing	family_Victivallaceae	rs2944282	0.00577011	0.00286168	0.0437643
Facial ageing	family_Victivallaceae	rs34962571	0.00780837	0.00284919	0.00613352
Facial ageing	family_Victivallaceae	rs4396289	0.00630031	0.00286553	0.0279027
Facial ageing	family_Victivallaceae	rs61702987	0.00703035	0.00286156	0.0140173
Facial ageing	family_Victivallaceae	rs62570196	0.00681156	0.00291037	0.0192606
Facial ageing	family_Victivallaceae	rs6545794	0.00740728	0.00283479	0.00897533
Facial ageing	family_Victivallaceae	rs67832247	0.00717568	0.00284445	0.0116458
Facial ageing	family_Victivallaceae	rs7077363	0.00843609	0.00285297	0.00310695
Facial ageing	family_Victivallaceae	rs7314815	0.00663068	0.00283458	0.0193246
Facial ageing	family_Victivallaceae	rs7627405	0.00661125	0.00283346	0.0196338
Facial ageing	family_Victivallaceae	All	0.00704772	0.00273646	0.0100098
Facial ageing	genus_Eubacterium coprostanoligenes group	rs1020520	0.0111043	0.00607415	0.0675313
Facial ageing	genus_Eubacterium coprostanoligenes group	rs10444197	0.00995525	0.00608166	0.101645
Facial ageing	genus_Eubacterium coprostanoligenes group	rs11052069	0.0124189	0.00608173	0.0411505
Facial ageing	genus_Eubacterium coprostanoligenes group	rs11720857	0.0130045	0.00608385	0.0325545
Facial ageing	genus_Eubacterium coprostanoligenes group	rs12906958	0.0135893	0.00610074	0.0259149
Facial ageing	genus_Eubacterium coprostanoligenes group	rs17159861	0.0133802	0.00624452	0.0321365
Facial ageing	genus_Eubacterium coprostanoligenes group	rs2644213	0.0124293	0.00606534	0.0404397
Facial ageing	genus_Eubacterium coprostanoligenes group	rs4076415	0.00982241	0.00610847	0.107836
Facial ageing	genus_Eubacterium coprostanoligenes group	rs62024432	0.0117558	0.00607368	0.0529244
Facial ageing	genus_Eubacterium coprostanoligenes group	rs6762473	0.0128192	0.00610236	0.035668
Facial ageing	genus_Eubacterium coprostanoligenes group	rs76898927	0.0127805	0.00612735	0.0369961
Facial ageing	genus_Eubacterium coprostanoligenes group	rs79895140	0.013172	0.00610226	0.0308858
Facial ageing	genus_Eubacterium coprostanoligenes group	rs9648214	0.0111168	0.00616559	0.0713816
Facial ageing	genus_Eubacterium coprostanoligenes group	All	0.0120996	0.00586844	0.0392254
Facial ageing	genus_Anaerofilum	rs10794359	-0.00938154	0.00355728	0.00835746
Facial ageing	genus_Anaerofilum	rs1563175	-0.0054592	0.00354907	0.123999
Facial ageing	genus_Anaerofilum	rs17012738	-0.00796882	0.00402323	0.0476248
Facial ageing	genus_Anaerofilum	rs17096874	-0.00860364	0.00388962	0.0269702
Facial ageing	genus_Anaerofilum	rs356049	-0.00694089	0.00401023	0.0834879
Facial ageing	genus_Anaerofilum	rs4244069	-0.00795663	0.00402709	0.0481803
Facial ageing	genus_Anaerofilum	rs4506496	-0.00583167	0.00366575	0.111642
Facial ageing	genus_Anaerofilum	rs712981	-0.00886569	0.00383986	0.0209514
Facial ageing	genus_Anaerofilum	rs79598899	-0.00721829	0.00409102	0.0776606
Facial ageing	genus_Anaerofilum	rs816292	-0.00756977	0.00409809	0.0647263
Facial ageing	genus_Anaerofilum	rs9299345	-0.00688824	0.00400455	0.0854135
Facial ageing	genus_Anaerofilum	All	-0.00751615	0.00368721	0.041506
Facial ageing	genus_Blautia	rs11149971	0.0105292	0.0054119	0.0517062
Facial ageing	genus_Blautia	rs113271346	0.0113067	0.00537108	0.0352818
Facial ageing	genus_Blautia	rs115043014	0.0117732	0.00575942	0.0409368
Facial ageing	genus_Blautia	rs117001700	0.00836595	0.00578393	0.148062
Facial ageing	genus_Blautia	rs12453000	0.0111287	0.00539345	0.0390766
Facial ageing	genus_Blautia	rs16892041	0.0113428	0.00535375	0.0341196
Facial ageing	genus_Blautia	rs2788271	0.0100791	0.0053426	0.059221
Facial ageing	genus_Blautia	rs3005511	0.0111852	0.00536844	0.0372046
Facial ageing	genus_Blautia	rs4926264	0.0114968	0.00533927	0.0312995
Facial ageing	genus_Blautia	rs67794373	0.012833	0.00538766	0.0172225
Facial ageing	genus_Blautia	rs682885	0.0125726	0.00537476	0.0193257
Facial ageing	genus_Blautia	rs72973581	0.0114703	0.00545848	0.0356091
Facial ageing	genus_Blautia	rs7860714	0.00944365	0.00536568	0.078406
Facial ageing	genus_Blautia	All	0.01106	0.00522064	0.0341316
Facial ageing	genus_Butyricimonas	rs11228830	-0.0121245	0.00580974	0.0368949
Facial ageing	genus_Butyricimonas	rs113054641	-0.0176289	0.00666449	0.00816415
Facial ageing	genus_Butyricimonas	rs12304031	-0.0136586	0.00630895	0.0303914
Facial ageing	genus_Butyricimonas	rs12458763	-0.0155316	0.00683666	0.0230984
Facial ageing	genus_Butyricimonas	rs1862649	-0.0171043	0.00666286	0.0102551
Facial ageing	genus_Butyricimonas	rs2114713	-0.0180717	0.00625385	0.00385628
Facial ageing	genus_Butyricimonas	rs62130338	-0.0160833	0.00679315	0.0179048
Facial ageing	genus_Butyricimonas	rs62390301	-0.0190838	0.00595775	0.00135917
Facial ageing	genus_Butyricimonas	rs7083431	-0.0153251	0.00685055	0.025282
Facial ageing	genus_Butyricimonas	rs71428626	-0.0150955	0.00683253	0.02715
Facial ageing	genus_Butyricimonas	rs72814525	-0.0153544	0.00680469	0.0240425
Facial ageing	genus_Butyricimonas	rs78453362	-0.0153902	0.00684518	0.0245549
Facial ageing	genus_Butyricimonas	rs9657374	-0.0137132	0.00644682	0.0334097
Facial ageing	genus_Butyricimonas	All	-0.0156999	0.00629677	0.012655
Facial ageing	genus_Family XIII UCG001	rs112362903	-0.0146299	0.00646503	0.0236399
Facial ageing	genus_Family XIII UCG001	rs12049454	-0.0146425	0.0064243	0.0226528
Facial ageing	genus_Family XIII UCG001	rs1426266	-0.0138565	0.00643668	0.0313389
Facial ageing	genus_Family XIII UCG001	rs3842897	-0.0121597	0.0064021	0.0575211
Facial ageing	genus_Family XIII UCG001	rs62414802	-0.0144547	0.00639901	0.0238901
Facial ageing	genus_Family XIII UCG001	rs7119679	-0.0138735	0.00637934	0.0296487
Facial ageing	genus_Family XIII UCG001	rs76463770	-0.00652042	0.00682349	0.339282
Facial ageing	genus_Family XIII UCG001	rs8076666	-0.0127219	0.00635937	0.0454465
Facial ageing	genus_Family XIII UCG001	All	-0.0129474	0.00603983	0.0320589
Facial ageing	genus_Lactobacillus	rs11674854	-0.00852988	0.00485504	0.0789329
Facial ageing	genus_Lactobacillus	rs12693845	-0.00895587	0.00481281	0.0627668
Facial ageing	genus_Lactobacillus	rs1530559	-0.00708276	0.00448605	0.114373
Facial ageing	genus_Lactobacillus	rs16861661	-0.00644009	0.00441815	0.144939
Facial ageing	genus_Lactobacillus	rs62314653	-0.00685897	0.00444098	0.122474
Facial ageing	genus_Lactobacillus	rs7399658	-0.0108704	0.00418689	0.00942379
Facial ageing	genus_Lactobacillus	rs75127669	-0.00975898	0.00457313	0.032844
Facial ageing	genus_Lactobacillus	rs768253	-0.00816233	0.00479397	0.0886383
Facial ageing	genus_Lactobacillus	rs77478751	-0.0113605	0.00441666	0.0101057
Facial ageing	genus_Lactobacillus	rs921925	-0.0081251	0.00480703	0.0909796
Facial ageing	genus_Lactobacillus	All	-0.00859983	0.00435529	0.0483167
Facial ageing	genus_Parabacteroides	rs114567323	-0.0101574	0.00943191	0.281515
Facial ageing	genus_Parabacteroides	rs115602804	-0.0149009	0.00822069	0.0698913
Facial ageing	genus_Parabacteroides	rs4236095	-0.016392	0.00834741	0.0495624
Facial ageing	genus_Parabacteroides	rs60884758	-0.0178827	0.00836297	0.0324911
Facial ageing	genus_Parabacteroides	rs6657302	-0.0157472	0.00825764	0.0565229
Facial ageing	genus_Parabacteroides	rs7298818	-0.0185973	0.0082753	0.0246193
Facial ageing	genus_Parabacteroides	All	-0.0158192	0.0077172	0.0403773
Facial ageing	genus_Parasutterella	rs10899911	0.0139481	0.00560524	0.0128317
Facial ageing	genus_Parasutterella	rs11715853	0.0139206	0.00557429	0.0125148
Facial ageing	genus_Parasutterella	rs2090816	0.0160448	0.00525993	0.00228552
Facial ageing	genus_Parasutterella	rs2387977	0.0107928	0.00426403	0.0113698
Facial ageing	genus_Parasutterella	rs35055552	0.0160101	0.00530598	0.00254972
Facial ageing	genus_Parasutterella	rs55877868	0.0139545	0.00559444	0.0126186
Facial ageing	genus_Parasutterella	rs62273907	0.0159694	0.00578396	0.00576288
Facial ageing	genus_Parasutterella	rs6809952	0.0151384	0.00553344	0.00622277
Facial ageing	genus_Parasutterella	rs6828768	0.0141052	0.00561221	0.0119605
Facial ageing	genus_Parasutterella	rs7303158	0.0145868	0.00561428	0.00937251
Facial ageing	genus_Parasutterella	rs7311004	0.0158481	0.00530468	0.00281204
Facial ageing	genus_Parasutterella	rs7572229	0.0144962	0.00562896	0.0100157
Facial ageing	genus_Parasutterella	rs78383039	0.0120671	0.00518081	0.019849
Facial ageing	genus_Parasutterella	rs8039785	0.0141337	0.00560175	0.0116331
Facial ageing	genus_Parasutterella	rs823424	0.0141915	0.00558865	0.0111059
Facial ageing	genus_Parasutterella	All	0.0143405	0.00524456	0.00625012
Facial ageing	genus_Phascolarctobacterium	rs11929846	-0.00906033	0.00546666	0.0974429
Facial ageing	genus_Phascolarctobacterium	rs12618201	-0.0126777	0.00550939	0.0213861
Facial ageing	genus_Phascolarctobacterium	rs1264476	-0.0116847	0.00551255	0.0340351
Facial ageing	genus_Phascolarctobacterium	rs28525131	-0.0121315	0.005504	0.0275154
Facial ageing	genus_Phascolarctobacterium	rs56069061	-0.0104543	0.00557593	0.0608069
Facial ageing	genus_Phascolarctobacterium	rs56157888	-0.00892472	0.00558606	0.110115
Facial ageing	genus_Phascolarctobacterium	rs74540770	-0.0113161	0.0055657	0.0420342
Facial ageing	genus_Phascolarctobacterium	rs74847270	-0.0107394	0.00552605	0.051967
Facial ageing	genus_Phascolarctobacterium	rs75882962	-0.0114319	0.00557131	0.0401776
Facial ageing	genus_Phascolarctobacterium	rs7982713	-0.0114683	0.00548979	0.0367058
Facial ageing	genus_Phascolarctobacterium	All	-0.0109918	0.00524653	0.0361661
Facial ageing	genus_Ruminococcaceae UCG005	rs10873449	-0.0105624	0.0051006	0.0383754
Facial ageing	genus_Ruminococcaceae UCG005	rs10937802	-0.0131578	0.00508549	0.00967253
Facial ageing	genus_Ruminococcaceae UCG005	rs10950694	-0.00946695	0.00515221	0.0661427
Facial ageing	genus_Ruminococcaceae UCG005	rs114279581	-0.013566	0.00525673	0.00986004
Facial ageing	genus_Ruminococcaceae UCG005	rs12288512	-0.0130767	0.0051325	0.0108401
Facial ageing	genus_Ruminococcaceae UCG005	rs12458218	-0.013527	0.00511381	0.00816477
Facial ageing	genus_Ruminococcaceae UCG005	rs2893871	-0.0115678	0.00512492	0.0239982
Facial ageing	genus_Ruminococcaceae UCG005	rs34781347	-0.0120527	0.00542976	0.0264353
Facial ageing	genus_Ruminococcaceae UCG005	rs55793120	-0.0119687	0.00513952	0.0198723
Facial ageing	genus_Ruminococcaceae UCG005	rs72776570	-0.0107695	0.00511189	0.0351388
Facial ageing	genus_Ruminococcaceae UCG005	rs7449320	-0.0108958	0.0051061	0.0328534
Facial ageing	genus_Ruminococcaceae UCG005	rs7555878	-0.0121033	0.00511812	0.0180402
Facial ageing	genus_Ruminococcaceae UCG005	rs7586445	-0.0103796	0.00514321	0.0435796
Facial ageing	genus_Ruminococcaceae UCG005	rs898577	-0.0116798	0.00517177	0.0239219
Facial ageing	genus_Ruminococcaceae UCG005	All	-0.0117636	0.00496667	0.0178595
Facial ageing	phylum_Verrucomicrobia	rs11252894	-0.00895556	0.00533687	0.0933366
Facial ageing	phylum_Verrucomicrobia	rs117107102	-0.0112486	0.00602734	0.0620043
Facial ageing	phylum_Verrucomicrobia	rs11729256	-0.0127437	0.00551286	0.0207986
Facial ageing	phylum_Verrucomicrobia	rs12512971	-0.0106909	0.00587379	0.068744
Facial ageing	phylum_Verrucomicrobia	rs12908520	-0.0098314	0.00563236	0.0808939
Facial ageing	phylum_Verrucomicrobia	rs2602429	-0.01366	0.00509518	0.00734113
Facial ageing	phylum_Verrucomicrobia	rs3995795	-0.00853238	0.00501147	0.0886486
Facial ageing	phylum_Verrucomicrobia	rs45598138	-0.0109191	0.00585466	0.0621776
Facial ageing	phylum_Verrucomicrobia	rs61779207	-0.0118425	0.00573606	0.0389634
Facial ageing	phylum_Verrucomicrobia	rs74542928	-0.0129342	0.00560343	0.0209848
Facial ageing	phylum_Verrucomicrobia	rs76430504	-0.00982388	0.00559663	0.0792046
Facial ageing	phylum_Verrucomicrobia	rs9349825	-0.0117129	0.00575933	0.0419791
Facial ageing	phylum_Verrucomicrobia	All	-0.0110662	0.0053417	0.0382967
Hidradenitis suppurativa	family_FamilyXIII	rs10404377	0.943889	0.407172	0.0204408
Hidradenitis suppurativa	family_FamilyXIII	rs118170811	0.706057	0.411516	0.0862085
Hidradenitis suppurativa	family_FamilyXIII	rs482905	0.953841	0.41063	0.0201859
Hidradenitis suppurativa	family_FamilyXIII	rs6501525	0.716576	0.412652	0.0824727
Hidradenitis suppurativa	family_FamilyXIII	rs66753613	0.62614	0.408841	0.125646
Hidradenitis suppurativa	family_FamilyXIII	rs6797051	0.792689	0.405002	0.0503183
Hidradenitis suppurativa	family_FamilyXIII	rs7514702	0.998699	0.404939	0.0136519
Hidradenitis suppurativa	family_FamilyXIII	All	0.82058	0.378335	0.0300885
Hidradenitis suppurativa	genus_Lachnospira	rs13157098	-0.865872	0.477118	0.0695556
Hidradenitis suppurativa	genus_Lachnospira	rs159484	-0.755442	0.447738	0.0915569
Hidradenitis suppurativa	genus_Lachnospira	rs2520509	-0.763578	0.457376	0.0950232
Hidradenitis suppurativa	genus_Lachnospira	rs4686798	-1.0691	0.46501	0.0214996
Hidradenitis suppurativa	genus_Lachnospira	rs4923324	-0.844473	0.454241	0.0630152
Hidradenitis suppurativa	genus_Lachnospira	rs56791201	-0.714804	0.462416	0.122153
Hidradenitis suppurativa	genus_Lachnospira	All	-0.83372	0.420263	0.0472776
IVW, inverse-variance weighted; MR, Mendelian randomization; se, standard error.

## Sheet: Table S9
Table S9: MR IVW/Wald ratio estimates for the reverse MR analysis.
Gut micriobiota (outcome)	exposure	method	nsnp	Beta (95% CI)	p-value	PFDR
genus_Eubacterium fissicatena group	psoriasis	Inverse variance weighted	20	-0.019(-0.096,0.059)	0.636199	0.636199
genus_Prevotella9	psoriasis	Inverse variance weighted	21	0.02(-0.035,0.075)	0.476456	0.636199
phylum_Bacteroidetes	psoriasis	Inverse variance weighted	21	0.031(-0.01,0.072)	0.14064	0.421919
genus_Eubacterium fissicatena group	psoriasis vulgaris	Inverse variance weighted	11	-0.036(-0.113,0.04)	0.349652	0.611891
genus_Alloprevotella	psoriasis vulgaris	Inverse variance weighted	6	0.202(0.024,0.38)	0.0263331	0.184332
genus_Collinsella	psoriasis vulgaris	Inverse variance weighted	14	0.022(-0.011,0.054)	0.192515	0.611891
genus_Gordonibacter	psoriasis vulgaris	Inverse variance weighted	11	-0.001(-0.072,0.07)	0.980422	0.98132
genus_Lachnospira	psoriasis vulgaris	Wald ratio	1	-0.099(-0.282,0.084)	0.286936	0.611891
genus_Odoribacter	psoriasis vulgaris	Inverse variance weighted	14	0(-0.035,0.034)	0.98132	0.98132
genus_Terrisporobacter	psoriasis vulgaris	Inverse variance weighted	12	-0.004(-0.053,0.046)	0.888406	0.98132
class_Bacteroidia	Psoriatic arthritis	Inverse variance weighted	10	0.042(0.001,0.083)	0.0472116	0.125897
family_Pasteurellaceae	Psoriatic arthritis	Inverse variance weighted	10	0.009(-0.043,0.062)	0.723266	0.723266
genus_Eubacterium fissicatena group	Psoriatic arthritis	Inverse variance weighted	9	0.059(-0.041,0.16)	0.245748	0.491496
genus_Blautia	Psoriatic arthritis	NA	0	NA	NA	NA
genus_Butyricicoccus	Psoriatic arthritis	Inverse variance weighted	10	-0.009(-0.048,0.03)	0.646781	0.723266
genus_Methanobrevibacter	Psoriatic arthritis	Inverse variance weighted	10	-0.027(-0.11,0.056)	0.521605	0.723266
genus_Ruminococcaceae UCG002	Psoriatic arthritis	Inverse variance weighted	10	0.046(0.007,0.086)	0.0210469	0.125897
order_Bacteroidales	Psoriatic arthritis	Inverse variance weighted	10	0.042(0.001,0.083)	0.0472116	0.125897
order_Pasteurellales	Psoriatic arthritis	Inverse variance weighted	10	0.009(-0.043,0.062)	0.723266	0.723266
family_Bacteroidaceae	atopic dermatitis	Inverse variance weighted	11	-0.013(-0.072,0.046)	0.676864	0.676864
family_Christensenellaceae	atopic dermatitis	Inverse variance weighted	3	-0.03(-0.124,0.063)	0.525275	0.676864
genus_Eubacterium fissicatena group	atopic dermatitis	Inverse variance weighted	11	0.047(-0.096,0.191)	0.520097	0.676864
genus_Eubacterium nodatum group	atopic dermatitis	Inverse variance weighted	11	0.037(-0.085,0.159)	0.550095	0.676864
genus_Bacteroides	atopic dermatitis	Inverse variance weighted	11	-0.013(-0.072,0.046)	0.676864	0.676864
genus_Christensenellaceae R 7group	atopic dermatitis	Inverse variance weighted	11	0.029(-0.027,0.085)	0.313093	0.676864
genus_Roseburia	atopic dermatitis	Inverse variance weighted	11	0.044(-0.009,0.096)	0.101328	0.676864
genus_Ruminiclostridium5	atopic dermatitis	Inverse variance weighted	11	-0.036(-0.089,0.017)	0.183669	0.676864
class_Gammaproteobacteria	vitiligo	Inverse variance weighted	33	0.018(0,0.037)	0.0503838	0.377879
class_Melainabacteria	vitiligo	Inverse variance weighted	32	-0.007(-0.037,0.022)	0.624641	0.815531
family_Bacteroidales S24 7group	vitiligo	Inverse variance weighted	32	-0.014(-0.04,0.011)	0.266212	0.650311
family_Porphyromonadaceae	vitiligo	Inverse variance weighted	33	-0.003(-0.022,0.016)	0.748283	0.863403
family_Victivallaceae	vitiligo	Inverse variance weighted	31	0.012(-0.025,0.048)	0.527732	0.815531
genus_Adlercreutzia	vitiligo	Inverse variance weighted	32	-0.013(-0.037,0.012)	0.303478	0.650311
genus_Anaerotruncus	vitiligo	Inverse variance weighted	32	-0.002(-0.021,0.017)	0.809243	0.867046
genus_Catenibacterium	vitiligo	Inverse variance weighted	26	0(-0.047,0.046)	0.983246	0.983246
genus_Erysipelatoclostridium	vitiligo	Inverse variance weighted	32	0.005(-0.017,0.028)	0.652425	0.815531
genus_Lachnospira	vitiligo	Inverse variance weighted	4	0.015(-0.05,0.081)	0.644207	0.815531
genus_Lachnospiraceae ND3007 group	vitiligo	Inverse variance weighted	32	0.014(-0.004,0.032)	0.129848	0.486931
genus_Marvinbryantia	vitiligo	Inverse variance weighted	32	0.013(-0.007,0.034)	0.204844	0.614532
genus_Oxalobacter	vitiligo	Inverse variance weighted	31	-0.028(-0.063,0.008)	0.12306	0.486931
order_Burkholderiales	vitiligo	Inverse variance weighted	33	0.022(0.005,0.039)	0.0133118	0.199677
order_Gastranaerophilales	vitiligo	Inverse variance weighted	32	-0.007(-0.036,0.022)	0.629334	0.815531
class_Verrucomicrobiae	Acne Rosacea	Wald ratio	1	0.042(-0.117,0.201)	0.601658	0.72199
family_Verrucomicrobiaceae	Acne Rosacea	Wald ratio	1	0.042(-0.117,0.201)	0.601658	0.72199
genus_Akkermansia	Acne Rosacea	Wald ratio	1	0.044(-0.115,0.203)	0.586783	0.72199
genus_Butyrivibrio	Acne Rosacea	Wald ratio	1	0.033(-0.267,0.334)	0.827739	0.827739
genus_Prevotella7	Acne Rosacea	Wald ratio	1	-0.191(-0.489,0.106)	0.207551	0.72199
order_Verrucomicrobiales	Acne Rosacea	Wald ratio	1	0.042(-0.117,0.201)	0.601658	0.72199
family_Bacteroidaceae	acne	Inverse variance weighted	2	0.034(-0.053,0.122)	0.441491	0.864933
family_Bifidobacteriaceae	acne	Inverse variance weighted	2	0.026(-0.138,0.19)	0.757791	0.864933
family_Clostridiaceae1	acne	Inverse variance weighted	2	0.004(-0.095,0.103)	0.932708	0.932708
family_Family XIII	acne	Inverse variance weighted	2	-0.012(-0.103,0.079)	0.7984	0.864933
family_Lactobacillaceae	acne	Inverse variance weighted	2	0.045(-0.096,0.186)	0.530384	0.864933
family_Porphyromonadaceae	acne	Inverse variance weighted	2	0.049(-0.091,0.19)	0.493893	0.864933
genus_Ruminococcus torques group	acne	Inverse variance weighted	2	0.06(-0.029,0.149)	0.184571	0.864933
genus_Allisonella	acne	Inverse variance weighted	2	0.032(-0.177,0.242)	0.761518	0.864933
genus_Bacteroides	acne	Inverse variance weighted	2	0.034(-0.053,0.122)	0.441491	0.864933
genus_CandidatusSoleaferrea	acne	Inverse variance weighted	2	0.075(-0.124,0.274)	0.460708	0.864933
genus_Fusicatenibacter	acne	Inverse variance weighted	2	0.076(-0.013,0.166)	0.0952612	0.864933
genus_Lactobacillus	acne	Inverse variance weighted	2	0.04(-0.102,0.182)	0.580642	0.864933
order_Bifidobacteriales	acne	Inverse variance weighted	2	0.026(-0.138,0.19)	0.757791	0.864933
class_Mollicutes	seborrheic dermatitis	Inverse variance weighted	4	0.052(-0.027,0.131)	0.195937	0.347754
genus_Eubacterium eligens group	seborrheic dermatitis	Inverse variance weighted	4	-0.043(-0.114,0.028)	0.231836	0.347754
genus_Butyrivibrio	seborrheic dermatitis	Inverse variance weighted	4	-0.007(-0.165,0.151)	0.934572	0.934572
genus_Howardella	seborrheic dermatitis	Inverse variance weighted	4	-0.104(-0.241,0.033)	0.136348	0.347754
genus_Ruminiclostridium5	seborrheic dermatitis	Inverse variance weighted	4	0.035(-0.083,0.152)	0.563553	0.724568
genus_Ruminococcaceae UCG004	seborrheic dermatitis	Inverse variance weighted	4	0.054(-0.032,0.141)	0.21847	0.347754
genus_Ruminococcaceae UCG014	seborrheic dermatitis	Inverse variance weighted	4	0.067(-0.004,0.137)	0.0627094	0.347754
genus_Victivallis	seborrheic dermatitis	Inverse variance weighted	4	0.013(-0.175,0.2)	0.894772	0.934572
phylum_Tenericutes	seborrheic dermatitis	Inverse variance weighted	4	0.052(-0.027,0.131)	0.195937	0.347754
family_Victivallaceae	urticaria	Inverse variance weighted	4	-0.265(-0.509,-0.021)	0.0335062	0.335062
genus_Eubacterium eligens group	urticaria	Inverse variance weighted	4	-0.081(-0.24,0.077)	0.314988	0.629976
genus_Eubacterium xylanophilumg roup	urticaria	Inverse variance weighted	4	-0.028(-0.153,0.096)	0.658652	0.819632
genus_Coprococcus3	urticaria	Inverse variance weighted	4	0.118(-0.032,0.268)	0.121991	0.609954
genus_Defluviitaleaceae UCG011	urticaria	Inverse variance weighted	4	-0.027(-0.185,0.131)	0.737669	0.819632
genus_Intestinibacter	urticaria	Inverse variance weighted	4	0.006(-0.123,0.135)	0.925195	0.925195
genus_Lachnospiraceae NK4A136 group	urticaria	Inverse variance weighted	4	0.065(-0.051,0.18)	0.271747	0.629976
genus_Lachnospiraceae UCG010	urticaria	Inverse variance weighted	4	0.047(-0.079,0.173)	0.466572	0.77762
genus_Ruminococcaceae UCG011	urticaria	Inverse variance weighted	4	0.137(-0.099,0.372)	0.25533	0.629976
genus_Veillonella	urticaria	Inverse variance weighted	4	0.035(-0.116,0.187)	0.646373	0.819632
genus_Blautia	melanoma	NA	0	NA	NA	NA
genus_Erysipelatoclostridium	melanoma	Inverse variance weighted	8	-2.235(-8.259,3.789)	0.467133	0.590297
genus_Parabacteroides	melanoma	Inverse variance weighted	8	3.232(-1.456,7.92)	0.176656	0.44164
genus_Prevotella7	melanoma	Inverse variance weighted	7	-3.637(-13.553,6.279)	0.472237	0.590297
genus_Ruminococcaceae UCG013	melanoma	Inverse variance weighted	8	0.632(-4.625,5.888)	0.813792	0.813792
genus_Veillonella	melanoma	Inverse variance weighted	8	-4.668(-10.209,0.873)	0.0987245	0.44164
genus_Holdemanella	Malignant non-melanoma skin cancer	Inverse variance weighted	49	0.132(-0.753,1.017)	0.77056	0.908657
genus_Ruminococcaceae UCG013	Malignant non-melanoma skin cancer	Inverse variance weighted	49	0.249(-0.391,0.89)	0.445614	0.908657
genus_Ruminococcaceae UCG014	Malignant non-melanoma skin cancer	Inverse variance weighted	49	0.055(-0.59,0.701)	0.866893	0.908657
genus_Sutterella	Malignant non-melanoma skin cancer	Inverse variance weighted	49	-0.04(-0.717,0.638)	0.908657	0.908657
genus_Turicibacter	Malignant non-melanoma skin cancer	Inverse variance weighted	49	-0.202(-1.017,0.613)	0.627022	0.908657
family_Lactobacillaceae	Facial ageing	Inverse variance weighted	55	0.627(0.103,1.151)	0.0189663	0.186358
family_Victivallaceae	Facial ageing	Inverse variance weighted	55	0.202(-0.557,0.961)	0.60142	0.651538
genus_Eubacterium coprostanoligenes group	Facial ageing	Inverse variance weighted	56	0.29(-0.109,0.689)	0.153708	0.399641
genus_Anaerofilum	Facial ageing	Inverse variance weighted	55	-0.249(-0.86,0.362)	0.424805	0.651538
genus_Blautia	Facial ageing	Inverse variance weighted	4	0.514(-1.331,2.358)	0.585201	0.651538
genus_Butyricimonas	Facial ageing	Inverse variance weighted	55	-0.147(-0.569,0.276)	0.496424	0.651538
genus_Family XIII UCG001	Facial ageing	Inverse variance weighted	56	-0.257(-0.642,0.129)	0.192005	0.416011
genus_Lactobacillus	Facial ageing	Inverse variance weighted	55	0.589(0.061,1.117)	0.0286704	0.186358
genus_Parabacteroides	Facial ageing	Inverse variance weighted	56	-0.268(-0.617,0.081)	0.132883	0.399641
genus_Parasutterella	Facial ageing	Inverse variance weighted	55	-0.317(-0.746,0.112)	0.147502	0.399641
genus_Phascolarctobacterium	Facial ageing	Inverse variance weighted	55	-0.001(-0.422,0.42)	0.997382	0.997382
genus_Ruminococcaceae UCG005	Facial ageing	Inverse variance weighted	56	0.206(-0.171,0.583)	0.284698	0.528725
phylum_Verrucomicrobia	Facial ageing	Inverse variance weighted	56	0.136(-0.267,0.539)	0.509	0.651538
family_FamilyXIII	Hidradenitis suppurativa	Inverse variance weighted	8	0.029(-0.002,0.06)	0.0686949	0.0686949
genus_Lachnospira	Hidradenitis suppurativa	NA	0	NA	NA	NA
MR, Mendelian randomization; IVW, inverse-variance weighted.

[truncated: 4 more sheets: Table S10, Table S11, Table S12, Table S13]
